# Supplementary material for: To investigate the mechanism of Yiwei Decoction in the treatment of premature ovarian insufficiency-related osteoporosis using transcriptomics, network pharmacology and molecular docking techniques
Source: Sci Rep. 2023 Nov 3;13:19016. doi: 10.1038/s41598-023-45699-8 (PMC10624676; doi:10.1038/s41598-023-45699-8)
Supplement: Supplementary file 2 — Supplementary Information 2. [file 41598_2023_45699_MOESM2_ESM.txt]

#node1	node2	node1_string_id	node2_string_id	neighborhood_on_chromosome	gene_fusion	phylogenetic_cooccurrence	homology	coexpression	experimentally_determined_interaction	database_annotated	automated_textmining	combined_score
AATK	DENND4A	9606.ENSP00000324196	9606.ENSP00000391167	0	0	0	0	0	0	0	0.500	0.500
ABCF1	SDAD1	9606.ENSP00000313603	9606.ENSP00000348596	0	0	0	0	0.289	0.212	0	0	0.416
ABCF1	RPL5	9606.ENSP00000313603	9606.ENSP00000359345	0.046	0	0	0	0.209	0.369	0	0	0.482
ABCF1	ERO1L	9606.ENSP00000313603	9606.ENSP00000379042	0	0	0	0	0.049	0	0	0.529	0.532
ABCF1	RPL31	9606.ENSP00000313603	9606.ENSP00000386717	0	0	0	0	0.084	0.212	0.900	0	0.921
ABI3BP	CCDC80	9606.ENSP00000284322	9606.ENSP00000206423	0	0	0	0	0.161	0	0	0.410	0.484
ABI3BP	CHST3	9606.ENSP00000284322	9606.ENSP00000362207	0	0	0	0	0	0	0	0.481	0.481
ACLY	EMC2	9606.ENSP00000253792	9606.ENSP00000220853	0	0	0	0	0.065	0	0	0.385	0.400
ACLY	HADHA	9606.ENSP00000253792	9606.ENSP00000370023	0.042	0	0	0	0.063	0.105	0	0.382	0.437
ACLY	ACSL6	9606.ENSP00000253792	9606.ENSP00000368566	0	0	0	0	0.063	0	0	0.429	0.442
ACLY	IREB2	9606.ENSP00000253792	9606.ENSP00000258886	0.079	0	0	0	0.111	0.215	0	0.251	0.454
ACLY	GLS2	9606.ENSP00000253792	9606.ENSP00000310447	0	0	0	0	0	0	0	0.459	0.459
ACLY	PDHA1	9606.ENSP00000253792	9606.ENSP00000369134	0	0	0	0	0.095	0.143	0	0.464	0.548
ACSBG1	ESR2	9606.ENSP00000258873	9606.ENSP00000343925	0	0	0	0	0	0	0	0.455	0.455
ACSBG1	ACSL6	9606.ENSP00000258873	9606.ENSP00000368566	0	0	0.425	0.618	0.112	0	0.600	0.334	0.723
ACSL6	ACLY	9606.ENSP00000368566	9606.ENSP00000253792	0	0	0	0	0.063	0	0	0.429	0.442
ACSL6	ACSBG1	9606.ENSP00000368566	9606.ENSP00000258873	0	0	0.425	0.618	0.112	0	0.600	0.334	0.723
ACTR10	ACTR3	9606.ENSP00000254286	9606.ENSP00000263238	0	0	0	0.610	0.076	0.248	0	0.561	0.428
ACTR10	ZBTB38	9606.ENSP00000254286	9606.ENSP00000426387	0	0	0	0	0.062	0.075	0	0.415	0.448
ACTR10	CLIP1	9606.ENSP00000254286	9606.ENSP00000479322	0	0	0	0	0.063	0.212	0	0.315	0.450
ACTR10	MYO6	9606.ENSP00000254286	9606.ENSP00000358994	0	0	0	0	0.062	0.170	0	0.360	0.458
ACTR10	BRD2	9606.ENSP00000254286	9606.ENSP00000378704	0	0	0	0	0	0.230	0	0.481	0.583
ACTR10	TRAK1	9606.ENSP00000254286	9606.ENSP00000328998	0	0	0	0	0	0.076	0	0.584	0.600
ACTR10	KLC4	9606.ENSP00000254286	9606.ENSP00000259708	0	0	0	0	0	0.058	0.600	0.071	0.619
ACTR10	KIF3A	9606.ENSP00000254286	9606.ENSP00000385808	0	0	0	0	0	0.088	0.600	0.049	0.622
ACTR10	KIF23	9606.ENSP00000254286	9606.ENSP00000260363	0	0	0	0	0	0.088	0.600	0.062	0.627
ACTR10	HSPA13	9606.ENSP00000254286	9606.ENSP00000285667	0	0	0	0	0	0.150	0	0.604	0.649
ACTR10	KLC3	9606.ENSP00000254286	9606.ENSP00000375810	0	0	0	0	0	0.058	0.600	0.167	0.658
ACTR10	DYNC1I1	9606.ENSP00000254286	9606.ENSP00000320130	0	0	0	0	0.108	0.130	0.600	0.327	0.763
ACTR10	DNAH1	9606.ENSP00000254286	9606.ENSP00000401514	0	0	0	0	0	0.100	0.800	0.085	0.820
ACTR10	DNAL1	9606.ENSP00000254286	9606.ENSP00000452037	0	0	0	0	0	0.122	0.800	0.062	0.820
ACTR10	DYNC1LI2	9606.ENSP00000254286	9606.ENSP00000258198	0	0	0	0	0.062	0.800	0.600	0.107	0.924
ACTR3	VCL	9606.ENSP00000263238	9606.ENSP00000211998	0	0	0	0	0	0.101	0	0.604	0.629
ACTR3	TXNL1	9606.ENSP00000263238	9606.ENSP00000217515	0	0	0	0	0.613	0	0	0	0.613
ACTR3	VASP	9606.ENSP00000263238	9606.ENSP00000245932	0	0	0	0	0.071	0	0	0.447	0.464
ACTR3	ACTR10	9606.ENSP00000263238	9606.ENSP00000254286	0	0	0	0.610	0.076	0.248	0	0.561	0.428
ACTR3	ARFGEF1	9606.ENSP00000263238	9606.ENSP00000262215	0	0	0	0	0.120	0.056	0	0.427	0.483
ACTR3	TPM1	9606.ENSP00000263238	9606.ENSP00000351022	0	0	0	0	0.065	0.226	0	0.365	0.500
ACTR3	ARHGAP10	9606.ENSP00000263238	9606.ENSP00000336923	0	0	0	0	0	0	0.900	0.129	0.909
ACTR3	ARPC2	9606.ENSP00000263238	9606.ENSP00000295685	0	0	0	0	0.995	0.994	0.900	0.903	0.999
ADAM17	MAD2L2	9606.ENSP00000309968	9606.ENSP00000235310	0	0	0	0	0	0.213	0	0.649	0.711
ADAM17	ALB	9606.ENSP00000309968	9606.ENSP00000295897	0	0	0	0	0	0	0	0.437	0.437
ADAM17	OCA2	9606.ENSP00000309968	9606.ENSP00000346659	0	0	0	0	0	0	0	0.402	0.402
ADRA1D	SUFU	9606.ENSP00000368766	9606.ENSP00000358918	0	0	0	0	0	0	0	0.405	0.405
ADRA1D	HADHA	9606.ENSP00000368766	9606.ENSP00000370023	0	0	0	0	0	0	0	0.537	0.537
ADRA1D	SMOX	9606.ENSP00000368766	9606.ENSP00000478305	0	0	0	0	0	0	0	0.636	0.636
ADRA1D	SNTB1	9606.ENSP00000368766	9606.ENSP00000378965	0	0	0	0	0	0.769	0	0.301	0.832
AGO3	FAF2	9606.ENSP00000362287	9606.ENSP00000261942	0	0	0	0	0.066	0	0	0.387	0.402
AGO3	XRN1	9606.ENSP00000362287	9606.ENSP00000264951	0	0	0	0	0.111	0.166	0	0.461	0.566
AGO3	CBX3	9606.ENSP00000362287	9606.ENSP00000336687	0	0	0	0	0	0.319	0	0.197	0.430
AGO3	CDYL	9606.ENSP00000362287	9606.ENSP00000380718	0	0	0	0	0	0.319	0	0.176	0.414
AGO3	EIF4ENIF1	9606.ENSP00000362287	9606.ENSP00000380659	0	0	0	0	0.053	0.308	0	0.199	0.429
AGO3	DCP1A	9606.ENSP00000362287	9606.ENSP00000476046	0	0	0	0	0.062	0.198	0	0.328	0.450
AGO3	CNOT6L	9606.ENSP00000362287	9606.ENSP00000424896	0	0	0	0	0	0.458	0	0.144	0.516
AGO3	RPP38	9606.ENSP00000362287	9606.ENSP00000478982	0	0	0	0	0	0.077	0.720	0	0.730
AHR	HMOX1	9606.ENSP00000242057	9606.ENSP00000216117	0	0	0	0	0.062	0	0	0.510	0.520
AHR	UGT1A3	9606.ENSP00000242057	9606.ENSP00000418532	0	0	0	0	0.062	0	0	0.398	0.411
AHR	IL33	9606.ENSP00000242057	9606.ENSP00000370842	0	0	0	0	0.062	0	0	0.408	0.420
AHR	ZEB1	9606.ENSP00000242057	9606.ENSP00000354487	0	0	0	0	0.063	0	0	0.407	0.420
AHR	ALB	9606.ENSP00000242057	9606.ENSP00000295897	0	0	0	0	0.062	0	0	0.493	0.504
AHR	GATA3	9606.ENSP00000242057	9606.ENSP00000368632	0	0	0	0	0	0	0	0.504	0.504
AHR	NR2F1	9606.ENSP00000242057	9606.ENSP00000325819	0	0	0	0	0	0.494	0	0.200	0.578
AHR	ESR2	9606.ENSP00000242057	9606.ENSP00000343925	0	0	0	0	0	0.057	0	0.668	0.674
AHR	NFE2L2	9606.ENSP00000242057	9606.ENSP00000380252	0	0	0	0	0	0.273	0	0.635	0.724
AHR	ARNT	9606.ENSP00000242057	9606.ENSP00000351407	0	0	0	0.548	0.063	0.979	0.900	0.994	0.998
AIDA	EHBP1	9606.ENSP00000339161	9606.ENSP00000263991	0	0	0	0	0.062	0	0	0.425	0.438
AKAP6	SLC8A1	9606.ENSP00000280979	9606.ENSP00000384763	0	0	0	0	0.107	0	0	0.656	0.680
AKAP6	AKAP9	9606.ENSP00000280979	9606.ENSP00000348573	0	0	0	0	0	0	0	0.745	0.745
AKAP6	PDE4D	9606.ENSP00000280979	9606.ENSP00000345502	0	0	0	0	0.049	0.270	0	0.673	0.753
AKAP6	PDE4A	9606.ENSP00000280979	9606.ENSP00000370078	0	0	0	0	0.062	0.270	0	0.871	0.904
AKAP9	VCL	9606.ENSP00000348573	9606.ENSP00000211998	0	0	0	0	0	0	0.600	0.048	0.603
AKAP9	TUBGCP3	9606.ENSP00000348573	9606.ENSP00000261965	0	0	0	0	0.062	0.270	0	0.397	0.551
AKAP9	PLK4	9606.ENSP00000348573	9606.ENSP00000270861	0	0	0	0	0.054	0	0	0.565	0.571
AKAP9	AKAP6	9606.ENSP00000348573	9606.ENSP00000280979	0	0	0	0	0	0	0	0.745	0.745
AKAP9	ITPR1	9606.ENSP00000348573	9606.ENSP00000306253	0	0	0	0	0.062	0	0	0.936	0.937
AKAP9	TRAK1	9606.ENSP00000348573	9606.ENSP00000328998	0	0	0	0	0	0	0.600	0	0.600
AKAP9	PDE4D	9606.ENSP00000348573	9606.ENSP00000345502	0	0	0	0	0	0	0	0.451	0.451
AKAP9	CUX1	9606.ENSP00000348573	9606.ENSP00000353401	0	0	0	0	0.061	0	0	0.412	0.424
AKAP9	PODXL	9606.ENSP00000348573	9606.ENSP00000367817	0	0	0	0	0	0	0	0.442	0.442
AKAP9	SPOP	9606.ENSP00000348573	9606.ENSP00000377001	0	0	0	0	0	0	0	0.451	0.451
AKAP9	CLIP1	9606.ENSP00000348573	9606.ENSP00000479322	0	0	0	0	0.063	0	0	0.482	0.494
AKAP9	NIN	9606.ENSP00000348573	9606.ENSP00000371472	0	0	0	0	0.063	0	0	0.527	0.537
AKAP9	UNC5C	9606.ENSP00000348573	9606.ENSP00000406022	0	0	0	0	0	0	0	0.578	0.578
AKAP9	PDE4A	9606.ENSP00000348573	9606.ENSP00000370078	0	0	0	0	0	0	0	0.613	0.613
AKAP9	SCN5A	9606.ENSP00000348573	9606.ENSP00000410257	0	0	0	0	0	0	0	0.613	0.613
AKAP9	CCDC68	9606.ENSP00000348573	9606.ENSP00000466690	0	0	0	0	0	0.621	0	0	0.621
AKAP9	FAM131B	9606.ENSP00000348573	9606.ENSP00000410603	0	0	0	0	0	0	0.600	0.261	0.691
AKAP9	KSR1	9606.ENSP00000348573	9606.ENSP00000381958	0	0	0	0	0	0	0.600	0.265	0.693
AKAP9	CENPJ	9606.ENSP00000348573	9606.ENSP00000371308	0	0	0	0	0.049	0.553	0	0.547	0.790
ALB	DCN	9606.ENSP00000295897	9606.ENSP00000052754	0	0	0	0	0.062	0	0	0.501	0.512
ALB	VCL	9606.ENSP00000295897	9606.ENSP00000211998	0	0	0	0	0	0	0	0.725	0.725
ALB	HMOX1	9606.ENSP00000295897	9606.ENSP00000216117	0	0	0	0	0	0	0	0.693	0.693
ALB	LBP	9606.ENSP00000295897	9606.ENSP00000217407	0	0	0	0	0.099	0	0	0.551	0.578
ALB	SLC17A7	9606.ENSP00000295897	9606.ENSP00000221485	0	0	0	0	0	0	0	0.522	0.522
ALB	CTSD	9606.ENSP00000295897	9606.ENSP00000236671	0	0	0	0	0.062	0	0	0.590	0.599
ALB	AHR	9606.ENSP00000295897	9606.ENSP00000242057	0	0	0	0	0.062	0	0	0.493	0.504
ALB	BMP4	9606.ENSP00000295897	9606.ENSP00000245451	0	0	0	0	0	0	0	0.602	0.602
ALB	C3	9606.ENSP00000295897	9606.ENSP00000245907	0	0	0	0	0.144	0.223	0	0.930	0.949
ALB	CCNB1	9606.ENSP00000295897	9606.ENSP00000256442	0	0	0	0	0	0	0	0.549	0.549
ALB	LGALS3BP	9606.ENSP00000295897	9606.ENSP00000262776	0	0	0	0	0.060	0	0	0.590	0.598
ALB	CALB1	9606.ENSP00000295897	9606.ENSP00000265431	0	0	0	0	0	0	0	0.603	0.603
ALB	FGF18	9606.ENSP00000295897	9606.ENSP00000274625	0	0	0	0	0	0	0	0.509	0.509
ALB	GATA3	9606.ENSP00000295897	9606.ENSP00000368632	0	0	0	0	0.088	0	0	0.375	0.406
ALB	CLTC	9606.ENSP00000295897	9606.ENSP00000479606	0	0	0	0	0	0	0	0.421	0.421
ALB	F2R	9606.ENSP00000295897	9606.ENSP00000321326	0	0	0	0	0	0	0	0.429	0.429
ALB	PCSK5	9606.ENSP00000295897	9606.ENSP00000446280	0	0	0	0	0.062	0	0	0.417	0.429
ALB	CD47	9606.ENSP00000295897	9606.ENSP00000355361	0	0	0	0	0	0	0	0.437	0.437
ALB	ADAM17	9606.ENSP00000295897	9606.ENSP00000309968	0	0	0	0	0	0	0	0.437	0.437
ALB	SCN5A	9606.ENSP00000295897	9606.ENSP00000410257	0	0	0	0	0	0	0	0.440	0.440
ALB	NFATC1	9606.ENSP00000295897	9606.ENSP00000389377	0	0	0	0	0	0	0	0.447	0.447
ALB	IL33	9606.ENSP00000295897	9606.ENSP00000370842	0	0	0	0	0	0	0	0.448	0.448
ALB	ZEB1	9606.ENSP00000295897	9606.ENSP00000354487	0	0	0	0	0	0	0	0.459	0.459
ALB	TLR6	9606.ENSP00000295897	9606.ENSP00000389600	0	0	0	0	0	0	0	0.464	0.464
ALB	ELAVL4	9606.ENSP00000295897	9606.ENSP00000349594	0	0	0	0	0	0	0	0.471	0.471
ALB	CRABP1	9606.ENSP00000295897	9606.ENSP00000299529	0	0	0	0	0.062	0	0	0.484	0.495
ALB	PODXL	9606.ENSP00000295897	9606.ENSP00000367817	0	0	0	0	0	0	0	0.508	0.508
ALB	ESR2	9606.ENSP00000295897	9606.ENSP00000343925	0	0	0	0	0.052	0.058	0	0.537	0.550
ALB	CSF1	9606.ENSP00000295897	9606.ENSP00000327513	0	0	0	0	0	0	0	0.559	0.559
ALB	NFE2L2	9606.ENSP00000295897	9606.ENSP00000380252	0	0	0	0	0	0	0	0.568	0.568
ALB	B3GALNT1	9606.ENSP00000295897	9606.ENSP00000376532	0	0	0	0	0	0	0	0.615	0.615
ALB	SNCA	9606.ENSP00000295897	9606.ENSP00000338345	0	0	0	0	0	0	0	0.693	0.694
ALB	SPP1	9606.ENSP00000295897	9606.ENSP00000378517	0	0	0	0	0.076	0	0	0.695	0.706
ALB	GH1	9606.ENSP00000295897	9606.ENSP00000312673	0	0	0	0	0.063	0.800	0	0.429	0.883
ALOX15	CMKLR1	9606.ENSP00000458832	9606.ENSP00000311733	0	0	0	0	0	0	0	0.469	0.469
ALOX15	PLA2G6	9606.ENSP00000458832	9606.ENSP00000333142	0	0	0	0	0	0	0.650	0.490	0.813
ALOX15	PLA2G5	9606.ENSP00000458832	9606.ENSP00000364249	0	0	0	0	0	0	0.650	0.311	0.748
ALPK3	TNS3	9606.ENSP00000258888	9606.ENSP00000312143	0	0	0	0	0	0	0	0.676	0.676
AMOTL2	CRB3	9606.ENSP00000424765	9606.ENSP00000349204	0	0	0	0	0	0	0	0.668	0.668
AMOTL2	TEAD4	9606.ENSP00000424765	9606.ENSP00000352926	0	0	0	0	0.152	0	0	0.477	0.538
AMOTL2	INADL	9606.ENSP00000424765	9606.ENSP00000360200	0	0	0	0	0	0.267	0.800	0.723	0.956
AMOTL2	STK24	9606.ENSP00000424765	9606.ENSP00000365730	0	0	0	0	0	0	0	0.523	0.523
ANKRD26	UBAP1	9606.ENSP00000365255	9606.ENSP00000297661	0	0	0	0	0	0	0	0.610	0.610
ANKRD45	ITPKA	9606.ENSP00000331268	9606.ENSP00000260386	0	0	0	0	0.062	0	0	0.736	0.742
ANKRD45	GAK	9606.ENSP00000331268	9606.ENSP00000314499	0	0	0	0	0.062	0.152	0	0.564	0.622
ANKRD45	ERO1L	9606.ENSP00000331268	9606.ENSP00000379042	0	0	0	0	0.166	0.070	0	0.327	0.432
ANKRD45	ERO1LB	9606.ENSP00000331268	9606.ENSP00000346635	0	0	0	0	0.166	0.070	0	0.327	0.432
ANKRD45	SURF4	9606.ENSP00000331268	9606.ENSP00000361057	0	0	0	0	0.545	0.058	0	0.434	0.736
ANO2	CLCN3	9606.ENSP00000348453	9606.ENSP00000261514	0	0	0	0	0	0	0	0.419	0.419
ANO2	GABRA1	9606.ENSP00000348453	9606.ENSP00000393097	0	0	0	0	0.062	0	0.540	0	0.550
ANO2	GABRG3	9606.ENSP00000348453	9606.ENSP00000479113	0	0	0	0	0.062	0	0.540	0.062	0.559
AP1S3	GAK	9606.ENSP00000379891	9606.ENSP00000314499	0	0	0	0	0.063	0.266	0.600	0.191	0.747
AP1S3	DNM3	9606.ENSP00000379891	9606.ENSP00000356705	0	0	0	0	0	0	0.600	0.062	0.608
AP1S3	OCRL	9606.ENSP00000379891	9606.ENSP00000360154	0	0	0	0	0	0	0.600	0.043	0.600
AP1S3	DNM2	9606.ENSP00000379891	9606.ENSP00000373905	0	0	0	0	0	0	0.600	0.062	0.608
AP1S3	CLTC	9606.ENSP00000379891	9606.ENSP00000479606	0	0	0	0	0.062	0.181	0.600	0.286	0.751
APLP1	HMOX1	9606.ENSP00000221891	9606.ENSP00000216117	0	0	0	0	0	0	0	0.416	0.416
APLP1	SLC17A7	9606.ENSP00000221891	9606.ENSP00000221485	0	0	0	0	0.230	0	0	0.452	0.560
APLP1	RAB3C	9606.ENSP00000221891	9606.ENSP00000282878	0	0	0	0	0.202	0.259	0	0.066	0.400
APLP1	DMPK	9606.ENSP00000221891	9606.ENSP00000345997	0	0	0	0	0	0.057	0	0.444	0.454
APLP1	KAT5	9606.ENSP00000221891	9606.ENSP00000340330	0	0	0	0	0	0.192	0	0.369	0.468
APLP1	SNCA	9606.ENSP00000221891	9606.ENSP00000338345	0	0	0	0	0.121	0.078	0	0.473	0.537
APLP1	MAPK8IP1	9606.ENSP00000221891	9606.ENSP00000241014	0	0	0	0	0.232	0.137	0	0.508	0.645
ARFGAP2	ARL10	9606.ENSP00000434442	9606.ENSP00000308496	0	0	0	0	0.064	0.149	0	0.332	0.421
ARFGAP2	YIF1B	9606.ENSP00000434442	9606.ENSP00000343435	0	0	0	0	0.063	0	0	0.435	0.447
ARFGAP2	SURF4	9606.ENSP00000434442	9606.ENSP00000361057	0	0	0	0	0.063	0.058	0.600	0	0.616
ARFGAP2	CROCC	9606.ENSP00000434442	9606.ENSP00000364691	0	0	0	0	0	0	0	0.555	0.555
ARFGAP2	CLTC	9606.ENSP00000434442	9606.ENSP00000479606	0	0	0	0	0.068	0.149	0	0.335	0.427
ARFGEF1	ACTR3	9606.ENSP00000262215	9606.ENSP00000263238	0	0	0	0	0.120	0.056	0	0.427	0.483
ARFGEF1	MYO6	9606.ENSP00000262215	9606.ENSP00000358994	0	0	0	0	0.063	0.062	0	0.500	0.522
ARFGEF1	CLTC	9606.ENSP00000262215	9606.ENSP00000479606	0	0	0	0	0.473	0	0	0.258	0.592
ARFGEF1	PI4KB	9606.ENSP00000262215	9606.ENSP00000357869	0	0	0	0	0.146	0.166	0	0.513	0.623
ARFGEF1	NMT2	9606.ENSP00000262215	9606.ENSP00000367407	0	0	0	0	0.065	0.057	0	0.642	0.656
ARHGAP10	ACTR3	9606.ENSP00000336923	9606.ENSP00000263238	0	0	0	0	0	0	0.900	0.129	0.909
ARHGAP10	ARHGEF11	9606.ENSP00000336923	9606.ENSP00000357177	0	0	0	0	0	0.147	0	0.364	0.434
ARHGAP6	EFEMP2	9606.ENSP00000338967	9606.ENSP00000309953	0	0	0	0	0.088	0	0	0.459	0.485
ARHGAP6	ARHGEF11	9606.ENSP00000338967	9606.ENSP00000357177	0	0	0	0	0.077	0.177	0	0.284	0.409
ARHGAP6	SENP7	9606.ENSP00000338967	9606.ENSP00000377655	0	0	0	0	0.083	0	0	0.502	0.524
ARHGAP6	TMEM170B	9606.ENSP00000338967	9606.ENSP00000368737	0	0	0	0	0	0	0	0.540	0.540
ARHGAP6	CDC42BPA	9606.ENSP00000338967	9606.ENSP00000355731	0	0	0	0	0.064	0	0	0.653	0.661
ARHGEF10	ZBTB1	9606.ENSP00000340297	9606.ENSP00000451000	0	0	0	0	0	0	0	0.518	0.518
ARHGEF10	PLEKHG5	9606.ENSP00000340297	9606.ENSP00000439625	0	0	0	0	0	0.198	0	0.536	0.612
ARHGEF11	GPRC5B	9606.ENSP00000357177	9606.ENSP00000300571	0	0	0	0	0	0	0	0.568	0.568
ARHGEF11	GAK	9606.ENSP00000357177	9606.ENSP00000314499	0	0	0	0	0.091	0.378	0	0.054	0.418
ARHGEF11	ARHGAP10	9606.ENSP00000357177	9606.ENSP00000336923	0	0	0	0	0	0.147	0	0.364	0.434
ARHGEF11	ARHGAP6	9606.ENSP00000357177	9606.ENSP00000338967	0	0	0	0	0.077	0.177	0	0.284	0.409
ARHGEF11	TEAD4	9606.ENSP00000357177	9606.ENSP00000352926	0	0	0	0	0	0	0	0.552	0.552
ARHGEF11	WDR27	9606.ENSP00000357177	9606.ENSP00000416289	0	0	0	0	0	0	0	0.454	0.454
ARIH1	CUL3	9606.ENSP00000369217	9606.ENSP00000264414	0	0	0	0	0.065	0.486	0	0.343	0.657
ARIH1	UBA3	9606.ENSP00000369217	9606.ENSP00000354340	0	0	0	0	0.065	0	0	0.436	0.450
ARIH1	C6orf106	9606.ENSP00000369217	9606.ENSP00000363135	0	0	0	0	0.053	0	0	0.483	0.490
ARIH1	SEC31A	9606.ENSP00000369217	9606.ENSP00000378721	0	0	0	0	0.062	0.270	0	0.209	0.411
ARIH1	CUL2	9606.ENSP00000369217	9606.ENSP00000444856	0	0	0	0	0.063	0.486	0	0.334	0.651
ARIH1	FLNB	9606.ENSP00000369217	9606.ENSP00000420213	0	0	0	0	0.064	0	0.900	0.092	0.907
ARL10	ARFGAP2	9606.ENSP00000308496	9606.ENSP00000434442	0	0	0	0	0.064	0.149	0	0.332	0.421
ARMCX4	WDR47	9606.ENSP00000404304	9606.ENSP00000383599	0	0	0	0	0.062	0	0	0.425	0.438
ARMCX4	CMYA5	9606.ENSP00000404304	9606.ENSP00000394770	0	0	0	0	0	0	0	0.427	0.426
ARNT	HMOX1	9606.ENSP00000351407	9606.ENSP00000216117	0	0	0	0	0	0	0	0.433	0.433
ARNT	AHR	9606.ENSP00000351407	9606.ENSP00000242057	0	0	0	0.548	0.063	0.979	0.900	0.994	0.998
ARNT	ESR2	9606.ENSP00000351407	9606.ENSP00000343925	0	0	0	0	0	0.213	0	0.275	0.405
ARNT	ZEB1	9606.ENSP00000351407	9606.ENSP00000354487	0	0	0	0	0	0.391	0	0.273	0.538
ARNT	CUL2	9606.ENSP00000351407	9606.ENSP00000444856	0	0	0	0	0	0.270	0	0.642	0.727
ARPC2	VCL	9606.ENSP00000295685	9606.ENSP00000211998	0	0	0	0	0.062	0.270	0	0.421	0.569
ARPC2	VASP	9606.ENSP00000295685	9606.ENSP00000245932	0	0	0	0	0.109	0	0	0.490	0.526
ARPC2	ACTR3	9606.ENSP00000295685	9606.ENSP00000263238	0	0	0	0	0.995	0.994	0.900	0.903	0.999
ARPC2	SSH1	9606.ENSP00000295685	9606.ENSP00000315713	0	0	0	0	0	0.270	0	0.290	0.459
ARPC2	RECQL	9606.ENSP00000295685	9606.ENSP00000416739	0.048	0	0	0	0	0	0	0.542	0.545
ATG4C	RB1CC1	9606.ENSP00000322159	9606.ENSP00000025008	0	0	0	0	0.066	0	0	0.713	0.720
ATG4C	ULK1	9606.ENSP00000322159	9606.ENSP00000324560	0	0	0	0	0.183	0.243	0	0.660	0.771
ATMIN	CDC42BPA	9606.ENSP00000299575	9606.ENSP00000355731	0	0	0	0	0.055	0.067	0	0.380	0.405
ATP2B2	SLC17A7	9606.ENSP00000353414	9606.ENSP00000221485	0	0	0	0	0.360	0	0	0.234	0.489
ATP2B2	CALB1	9606.ENSP00000353414	9606.ENSP00000265431	0	0	0	0	0.105	0.102	0	0.362	0.442
ATP2B2	ERC2	9606.ENSP00000353414	9606.ENSP00000288221	0	0	0	0	0.159	0	0	0.361	0.440
ATP2B2	ATP6V1G2	9606.ENSP00000353414	9606.ENSP00000302194	0	0	0	0	0.377	0.076	0	0.261	0.537
ATP2B2	ITPR1	9606.ENSP00000353414	9606.ENSP00000306253	0	0	0	0	0.106	0.131	0	0.546	0.616
ATP2B2	MYO6	9606.ENSP00000353414	9606.ENSP00000358994	0	0	0	0	0	0.070	0	0.387	0.405
ATP2B2	GABRA1	9606.ENSP00000353414	9606.ENSP00000393097	0	0	0	0	0.381	0	0	0.092	0.414
ATP2B2	MAG	9606.ENSP00000353414	9606.ENSP00000376048	0	0	0	0	0.460	0	0	0.061	0.471
ATP2B2	SLC37A4	9606.ENSP00000353414	9606.ENSP00000476176	0	0	0	0	0	0.056	0	0.481	0.489
ATP2B2	SYNPR	9606.ENSP00000353414	9606.ENSP00000418994	0	0	0	0	0.490	0	0	0.061	0.501
ATP2B2	ATP2C1	9606.ENSP00000353414	9606.ENSP00000421326	0	0	0.445	0.662	0.065	0.380	0	0.555	0.575
ATP2B2	SLC8A1	9606.ENSP00000353414	9606.ENSP00000384763	0	0	0	0	0.110	0.093	0	0.589	0.640
ATP2B2	DLG2	9606.ENSP00000353414	9606.ENSP00000365272	0.042	0	0	0	0.303	0.397	0	0.219	0.644
ATP2C1	ITPR1	9606.ENSP00000421326	9606.ENSP00000306253	0	0	0	0	0.078	0.172	0	0.354	0.464
ATP2C1	RAB28	9606.ENSP00000421326	9606.ENSP00000328551	0	0	0	0	0	0.680	0	0.053	0.684
ATP2C1	PPL	9606.ENSP00000421326	9606.ENSP00000340510	0	0	0	0	0	0.057	0	0.402	0.412
ATP2C1	ATP2B2	9606.ENSP00000421326	9606.ENSP00000353414	0	0	0.445	0.662	0.065	0.380	0	0.555	0.575
ATP2C1	SCN5A	9606.ENSP00000421326	9606.ENSP00000410257	0	0	0	0	0.063	0.397	0	0.139	0.471
ATP6V1G2	RAB3C	9606.ENSP00000302194	9606.ENSP00000282878	0	0	0	0	0.225	0	0	0.376	0.495
ATP6V1G2	ATP2B2	9606.ENSP00000302194	9606.ENSP00000353414	0	0	0	0	0.377	0.076	0	0.261	0.537
B3GALNT1	ALB	9606.ENSP00000376532	9606.ENSP00000295897	0	0	0	0	0	0	0	0.615	0.615
B3GALNT1	RPP38	9606.ENSP00000376532	9606.ENSP00000478982	0	0	0	0	0	0	0	0.705	0.705
BBS1	KIF17	9606.ENSP00000317469	9606.ENSP00000247986	0	0	0	0	0.052	0	0	0.529	0.534
BBS1	CCT8	9606.ENSP00000317469	9606.ENSP00000286788	0	0	0	0	0	0	0.900	0.260	0.922
BBS1	KIF3A	9606.ENSP00000317469	9606.ENSP00000385808	0	0	0	0	0.076	0	0	0.650	0.663
BBS1	NPHP4	9606.ENSP00000317469	9606.ENSP00000367398	0	0	0	0	0.094	0	0	0.729	0.744
BMP4	DCN	9606.ENSP00000245451	9606.ENSP00000052754	0	0	0	0	0.062	0.056	0	0.403	0.425
BMP4	NR2F1	9606.ENSP00000245451	9606.ENSP00000325819	0	0	0	0	0.076	0	0	0.378	0.400
BMP4	FGFR4	9606.ENSP00000245451	9606.ENSP00000292408	0	0	0	0	0.080	0.070	0	0.375	0.419
BMP4	GBX2	9606.ENSP00000245451	9606.ENSP00000302251	0	0	0	0	0	0.057	0	0.425	0.434
BMP4	ZEB1	9606.ENSP00000245451	9606.ENSP00000354487	0	0	0	0	0.062	0	0	0.480	0.492
BMP4	LHX2	9606.ENSP00000245451	9606.ENSP00000362717	0	0	0	0	0	0	0	0.512	0.512
BMP4	NFATC1	9606.ENSP00000245451	9606.ENSP00000389377	0	0	0	0	0	0	0	0.521	0.522
BMP4	GATA3	9606.ENSP00000245451	9606.ENSP00000368632	0	0	0	0	0.099	0.105	0	0.539	0.596
BMP4	ALB	9606.ENSP00000245451	9606.ENSP00000295897	0	0	0	0	0	0	0	0.602	0.602
BMP4	SPP1	9606.ENSP00000245451	9606.ENSP00000378517	0	0	0	0	0	0	0	0.616	0.616
BMP4	FGF18	9606.ENSP00000245451	9606.ENSP00000274625	0	0	0	0	0	0	0	0.664	0.664
BRD2	ACTR10	9606.ENSP00000378704	9606.ENSP00000254286	0	0	0	0	0	0.230	0	0.481	0.583
BRD2	CUL3	9606.ENSP00000378704	9606.ENSP00000264414	0	0	0	0	0.063	0.115	0	0.403	0.462
BRD2	SMARCA2	9606.ENSP00000378704	9606.ENSP00000265773	0	0	0	0.543	0.148	0.305	0	0.457	0.505
BRD2	LPHN2	9606.ENSP00000378704	9606.ENSP00000322270	0	0	0	0	0	0	0	0.464	0.464
BRD2	KAT5	9606.ENSP00000378704	9606.ENSP00000340330	0	0	0	0	0.064	0.185	0	0.381	0.487
BRD2	SPOP	9606.ENSP00000378704	9606.ENSP00000377001	0	0	0	0	0.062	0.732	0	0.340	0.819
BRD2	JMJD6	9606.ENSP00000378704	9606.ENSP00000394085	0	0	0	0	0	0.129	0	0.641	0.675
BTAF1	SMARCA2	9606.ENSP00000265990	9606.ENSP00000265773	0	0	0	0.585	0.167	0.175	0	0.838	0.530
BTAF1	SENP7	9606.ENSP00000265990	9606.ENSP00000377655	0	0	0	0	0.077	0.183	0	0.303	0.428
BTAF1	RAD9A	9606.ENSP00000265990	9606.ENSP00000311360	0	0	0	0	0	0	0	0.545	0.545
BZRAP1	SLC17A7	9606.ENSP00000345824	9606.ENSP00000221485	0	0	0	0	0.065	0	0.600	0.107	0.636
BZRAP1	MAPK8IP1	9606.ENSP00000345824	9606.ENSP00000241014	0	0	0	0	0.066	0.774	0	0.139	0.802
BZRAP1	RAB3C	9606.ENSP00000345824	9606.ENSP00000282878	0	0	0	0	0.066	0	0	0.797	0.802
BZRAP1	ERC2	9606.ENSP00000345824	9606.ENSP00000288221	0	0	0	0	0.062	0.166	0	0.431	0.516
BZRAP1	SYN3	9606.ENSP00000345824	9606.ENSP00000351614	0	0	0	0	0.063	0.056	0.600	0.190	0.675
C1GALT1	ST6GALNAC4	9606.ENSP00000389176	9606.ENSP00000336733	0	0	0	0	0	0	0	0.592	0.592
C1GALT1	MGAT3	9606.ENSP00000389176	9606.ENSP00000345270	0	0	0	0	0	0	0	0.455	0.455
C1QC	C3	9606.ENSP00000363770	9606.ENSP00000245907	0	0	0	0	0.143	0	0	0.439	0.499
C1QC	RAB28	9606.ENSP00000363770	9606.ENSP00000328551	0	0	0	0	0.049	0.941	0	0	0.941
C1QL2	SYNPR	9606.ENSP00000272520	9606.ENSP00000418994	0	0	0	0	0.351	0	0	0.181	0.446
C3	DCN	9606.ENSP00000245907	9606.ENSP00000052754	0	0	0	0	0.117	0.105	0	0.373	0.461
C3	C1QC	9606.ENSP00000245907	9606.ENSP00000363770	0	0	0	0	0.143	0	0	0.439	0.499
C3	ITFG1	9606.ENSP00000245907	9606.ENSP00000319918	0	0	0	0	0	0	0	0.544	0.544
C3	ALB	9606.ENSP00000245907	9606.ENSP00000295897	0	0	0	0	0.144	0.223	0	0.930	0.949
C6orf106	EHBP1	9606.ENSP00000363135	9606.ENSP00000263991	0	0	0	0	0	0.168	0	0.393	0.473
C6orf106	HMGA1	9606.ENSP00000363135	9606.ENSP00000399888	0	0	0	0	0	0	0	0.438	0.438
C6orf106	MICAL3	9606.ENSP00000363135	9606.ENSP00000416015	0	0	0	0	0	0.110	0	0.447	0.487
C6orf106	ARIH1	9606.ENSP00000363135	9606.ENSP00000369217	0	0	0	0	0.053	0	0	0.483	0.490
C6orf106	ZBTB38	9606.ENSP00000363135	9606.ENSP00000426387	0	0	0	0	0	0	0	0.499	0.499
CABP7	PI4KB	9606.ENSP00000216144	9606.ENSP00000357869	0	0	0	0	0.066	0.244	0	0.814	0.857
CACNA2D3	ERC2	9606.ENSP00000419101	9606.ENSP00000288221	0	0	0	0	0.098	0	0	0.485	0.515
CACNA2D3	RASGRP1	9606.ENSP00000419101	9606.ENSP00000310244	0	0	0	0	0.062	0	0.600	0	0.608
CACNA2D3	PDE4D	9606.ENSP00000419101	9606.ENSP00000345502	0	0	0	0	0.062	0	0.540	0.313	0.677
CACNA2D3	PPP2R5C	9606.ENSP00000419101	9606.ENSP00000412324	0	0	0	0	0	0	0.600	0	0.600
CALB1	SLC17A7	9606.ENSP00000265431	9606.ENSP00000221485	0	0	0	0	0.120	0.058	0	0.696	0.726
CALB1	CHST3	9606.ENSP00000265431	9606.ENSP00000362207	0	0	0	0	0	0	0	0.402	0.402
CALB1	ATP2B2	9606.ENSP00000265431	9606.ENSP00000353414	0	0	0	0	0.105	0.102	0	0.362	0.442
CALB1	CUX1	9606.ENSP00000265431	9606.ENSP00000353401	0	0	0	0	0.062	0	0	0.433	0.445
CALB1	SNCA	9606.ENSP00000265431	9606.ENSP00000338345	0	0	0	0	0.063	0.056	0	0.431	0.452
CALB1	SLC8A1	9606.ENSP00000265431	9606.ENSP00000384763	0	0	0	0	0.063	0	0	0.455	0.467
CALB1	ITPR1	9606.ENSP00000265431	9606.ENSP00000306253	0	0	0	0	0.063	0.056	0	0.502	0.521
CALB1	ALB	9606.ENSP00000265431	9606.ENSP00000295897	0	0	0	0	0	0	0	0.603	0.603
CALD1	VCL	9606.ENSP00000354826	9606.ENSP00000211998	0	0	0	0	0.114	0	0.600	0.561	0.830
CALD1	CNN1	9606.ENSP00000354826	9606.ENSP00000252456	0	0	0	0	0.148	0	0	0.657	0.695
CALD1	TPM1	9606.ENSP00000354826	9606.ENSP00000351022	0	0	0	0	0.231	0	0.600	0.531	0.843
CALD1	RECK	9606.ENSP00000354826	9606.ENSP00000367202	0	0	0	0	0.077	0	0	0.563	0.579
CALD1	MYH11	9606.ENSP00000354826	9606.ENSP00000379616	0	0	0	0	0.114	0	0.800	0.661	0.934
CALML4	ITPR1	9606.ENSP00000419081	9606.ENSP00000306253	0	0	0	0	0.062	0.056	0.650	0.101	0.684
CALML4	MYO6	9606.ENSP00000419081	9606.ENSP00000358994	0	0	0	0	0	0.260	0	0.370	0.514
CALML4	PPP3CC	9606.ENSP00000419081	9606.ENSP00000380878	0	0	0	0	0.062	0.182	0.600	0.256	0.741
CAMKK1	JADE1	9606.ENSP00000158166	9606.ENSP00000226319	0	0	0	0	0.062	0.058	0	0.441	0.463
CAPRIN2	CLTC	9606.ENSP00000298892	9606.ENSP00000479606	0	0	0	0	0	0	0	0.424	0.424
CARD11	RASGRP1	9606.ENSP00000380150	9606.ENSP00000310244	0	0	0	0	0.062	0	0	0.406	0.419
CARD11	RLTPR	9606.ENSP00000380150	9606.ENSP00000334958	0	0	0	0	0	0.182	0	0.738	0.777
CARD11	VANGL1	9606.ENSP00000380150	9606.ENSP00000347672	0	0	0	0	0	0.368	0	0.101	0.407
CARD11	IRAK1	9606.ENSP00000380150	9606.ENSP00000358997	0	0	0	0	0.062	0.070	0	0.401	0.432
CBFA2T3	DENND4A	9606.ENSP00000268679	9606.ENSP00000391167	0	0	0	0	0	0	0	0.416	0.416
CBFA2T3	MKL1	9606.ENSP00000268679	9606.ENSP00000347847	0	0	0	0	0.083	0	0	0.391	0.417
CBFA2T3	CSF1	9606.ENSP00000268679	9606.ENSP00000327513	0	0	0	0	0	0	0	0.487	0.487
CBFA2T3	TCF4	9606.ENSP00000268679	9606.ENSP00000381382	0	0	0	0	0	0.549	0	0.661	0.840
CBX3	SMARCA2	9606.ENSP00000336687	9606.ENSP00000265773	0	0	0	0	0.083	0.183	0	0.279	0.413
CBX3	KDM1B	9606.ENSP00000336687	9606.ENSP00000297792	0	0	0	0	0.088	0.174	0	0.320	0.444
CBX3	HNRNPA3	9606.ENSP00000336687	9606.ENSP00000376309	0	0	0	0	0.193	0.130	0	0.227	0.411
CBX3	SRSF3	9606.ENSP00000336687	9606.ENSP00000362820	0	0	0	0	0.321	0	0	0.181	0.420
CBX3	AGO3	9606.ENSP00000336687	9606.ENSP00000362287	0	0	0	0	0	0.319	0	0.197	0.430
CCDC68	MIA2	9606.ENSP00000466690	9606.ENSP00000280082	0	0	0	0	0	0	0	0.468	0.468
CCDC68	AKAP9	9606.ENSP00000466690	9606.ENSP00000348573	0	0	0	0	0	0.621	0	0	0.621
CCDC68	NIN	9606.ENSP00000466690	9606.ENSP00000371472	0	0	0	0	0	0.844	0.720	0.777	0.989
CCDC80	ABI3BP	9606.ENSP00000206423	9606.ENSP00000284322	0	0	0	0	0.161	0	0	0.410	0.484
CCNB1	RAD51AP1	9606.ENSP00000256442	9606.ENSP00000228843	0	0	0	0	0.772	0	0	0.198	0.809
CCNB1	PI4KA	9606.ENSP00000256442	9606.ENSP00000255882	0	0	0	0	0.063	0.140	0.900	0.062	0.914
CCNB1	DNA2	9606.ENSP00000256442	9606.ENSP00000351185	0	0	0	0	0.310	0.088	0	0.158	0.424
CCNB1	RPA2	9606.ENSP00000256442	9606.ENSP00000363017	0	0	0	0	0.143	0.151	0	0.323	0.464
CCNB1	CUL2	9606.ENSP00000256442	9606.ENSP00000444856	0	0	0	0	0.062	0.150	0	0.414	0.492
CCNB1	ALB	9606.ENSP00000256442	9606.ENSP00000295897	0	0	0	0	0	0	0	0.549	0.549
CCNB1	KAT5	9606.ENSP00000256442	9606.ENSP00000340330	0	0	0	0	0.065	0.237	0	0.456	0.579
CCNB1	RBL1	9606.ENSP00000256442	9606.ENSP00000362768	0	0	0	0	0.135	0.153	0	0.511	0.610
CCNB1	PLK4	9606.ENSP00000256442	9606.ENSP00000270861	0	0	0	0	0.673	0.082	0	0.552	0.853
CCNB1	CDK14	9606.ENSP00000256442	9606.ENSP00000369390	0	0	0	0	0.297	0.388	0.720	0.279	0.901
CCNB1	MNAT1	9606.ENSP00000256442	9606.ENSP00000261245	0	0	0	0	0.089	0	0.900	0.127	0.913
CCNB1	NUP205	9606.ENSP00000256442	9606.ENSP00000285968	0	0	0	0	0.232	0	0.900	0.072	0.922
CCNB1	LIN54	9606.ENSP00000256442	9606.ENSP00000341947	0	0	0	0	0.107	0	0.900	0.366	0.938
CCNB1	KIF23	9606.ENSP00000256442	9606.ENSP00000260363	0	0	0	0	0.952	0.139	0	0.690	0.986
CCT7	USP11	9606.ENSP00000258091	9606.ENSP00000218348	0	0	0	0	0.074	0	0.600	0	0.614
CCT7	HADHA	9606.ENSP00000258091	9606.ENSP00000370023	0	0	0	0	0.062	0	0	0.470	0.482
CCT7	TTLL3	9606.ENSP00000258091	9606.ENSP00000392549	0	0	0	0	0	0.499	0	0.047	0.502
CCT7	GSPT1	9606.ENSP00000258091	9606.ENSP00000398131	0	0	0.248	0	0.262	0.058	0	0.167	0.507
CCT7	UBE2V2	9606.ENSP00000258091	9606.ENSP00000428209	0	0	0	0	0.539	0	0	0.054	0.546
CCT7	RPL31	9606.ENSP00000258091	9606.ENSP00000386717	0	0	0	0	0.660	0	0	0.063	0.668
CCT7	RPL5	9606.ENSP00000258091	9606.ENSP00000359345	0	0	0.235	0	0.770	0	0	0.224	0.852
CCT7	STK24	9606.ENSP00000258091	9606.ENSP00000365730	0	0	0	0	0	0.918	0	0	0.918
CCT7	CCT8	9606.ENSP00000258091	9606.ENSP00000286788	0	0	0.406	0.727	0.992	0.997	0.900	0.911	0.999
CCT8	CTTNBP2	9606.ENSP00000286788	9606.ENSP00000160373	0	0	0	0	0	0.920	0	0.116	0.926
CCT8	USP11	9606.ENSP00000286788	9606.ENSP00000218348	0	0	0	0	0.048	0	0.600	0	0.602
CCT8	CCT7	9606.ENSP00000286788	9606.ENSP00000258091	0	0	0.406	0.727	0.992	0.997	0.900	0.911	0.999
CCT8	CHCHD3	9606.ENSP00000286788	9606.ENSP00000262570	0	0	0	0	0.169	0	0	0.351	0.438
CCT8	EIF4H	9606.ENSP00000286788	9606.ENSP00000265753	0	0	0	0	0.403	0	0	0	0.403
CCT8	EIF1AX	9606.ENSP00000286788	9606.ENSP00000368927	0	0	0	0	0.396	0	0	0.058	0.406
CCT8	UBE2V2	9606.ENSP00000286788	9606.ENSP00000428209	0	0	0	0	0.653	0	0	0	0.653
CCT8	RPL5	9606.ENSP00000286788	9606.ENSP00000359345	0	0	0	0	0.691	0	0	0.100	0.710
CCT8	RPL31	9606.ENSP00000286788	9606.ENSP00000386717	0	0	0	0	0.804	0	0	0	0.804
CCT8	BBS1	9606.ENSP00000286788	9606.ENSP00000317469	0	0	0	0	0	0	0.900	0.260	0.922
CCT8	STK24	9606.ENSP00000286788	9606.ENSP00000365730	0	0	0	0	0.063	0.922	0	0.131	0.931
CD22	CD48	9606.ENSP00000085219	9606.ENSP00000484431	0	0	0	0	0.109	0	0	0.405	0.448
CD22	CD47	9606.ENSP00000085219	9606.ENSP00000355361	0	0	0	0	0	0	0	0.491	0.491
CD22	PTPN6	9606.ENSP00000085219	9606.ENSP00000391592	0	0	0	0	0.064	0.876	0.900	0.904	0.998
CD47	CD22	9606.ENSP00000355361	9606.ENSP00000085219	0	0	0	0	0	0	0	0.491	0.491
CD47	VCL	9606.ENSP00000355361	9606.ENSP00000211998	0	0	0	0	0	0	0	0.723	0.723
CD47	NPC1	9606.ENSP00000355361	9606.ENSP00000269228	0	0	0	0	0	0.395	0	0.075	0.416
CD47	HSPA13	9606.ENSP00000355361	9606.ENSP00000285667	0	0	0	0	0	0	0	0.435	0.435
CD47	ALB	9606.ENSP00000355361	9606.ENSP00000295897	0	0	0	0	0	0	0	0.437	0.437
CD47	CSF1	9606.ENSP00000355361	9606.ENSP00000327513	0	0	0	0	0	0	0	0.459	0.459
CD47	PTPN6	9606.ENSP00000355361	9606.ENSP00000391592	0	0	0	0	0.053	0	0.600	0.119	0.637
CD48	CD22	9606.ENSP00000484431	9606.ENSP00000085219	0	0	0	0	0.109	0	0	0.405	0.448
CD48	DOK2	9606.ENSP00000484431	9606.ENSP00000276420	0	0	0	0	0.351	0	0	0.306	0.530
CDC42BPA	ATMIN	9606.ENSP00000355731	9606.ENSP00000299575	0	0	0	0	0.055	0.067	0	0.380	0.405
CDC42BPA	RASGRP1	9606.ENSP00000355731	9606.ENSP00000310244	0	0	0	0	0.063	0.100	0	0.402	0.452
CDC42BPA	ARHGAP6	9606.ENSP00000355731	9606.ENSP00000338967	0	0	0	0	0.064	0	0	0.653	0.661
CDC42BPA	SENP7	9606.ENSP00000355731	9606.ENSP00000377655	0	0	0	0	0.063	0.060	0	0.460	0.483
CDK14	CCNB1	9606.ENSP00000369390	9606.ENSP00000256442	0	0	0	0	0.297	0.388	0.720	0.279	0.901
CDK14	MNAT1	9606.ENSP00000369390	9606.ENSP00000261245	0	0	0	0	0.062	0	0.900	0.267	0.925
CDK14	SMARCA2	9606.ENSP00000369390	9606.ENSP00000265773	0	0	0	0	0.082	0.119	0	0.542	0.597
CDK14	RPA2	9606.ENSP00000369390	9606.ENSP00000363017	0	0	0	0	0.145	0.244	0	0.190	0.430
CDV3	TIMM44	9606.ENSP00000264993	9606.ENSP00000270538	0	0	0	0	0	0.631	0	0	0.631
CDYL	GLYR1	9606.ENSP00000380718	9606.ENSP00000322716	0.070	0	0	0	0.145	0.212	0	0.224	0.448
CDYL	PHF2	9606.ENSP00000380718	9606.ENSP00000352185	0	0	0	0	0.083	0.254	0	0.198	0.403
CDYL	AGO3	9606.ENSP00000380718	9606.ENSP00000362287	0	0	0	0	0	0.319	0	0.176	0.414
CEACAM1	PTPN6	9606.ENSP00000161559	9606.ENSP00000391592	0	0	0	0	0	0.225	0	0.478	0.578
CELSR3	VANGL1	9606.ENSP00000164024	9606.ENSP00000347672	0	0	0	0	0.059	0.293	0	0.745	0.816
CENPJ	TUBGCP3	9606.ENSP00000371308	9606.ENSP00000261965	0	0	0	0	0.176	0.187	0.540	0.220	0.727
CENPJ	PLK4	9606.ENSP00000371308	9606.ENSP00000270861	0	0	0	0	0.174	0.445	0	0.941	0.970
CENPJ	KIAA1731	9606.ENSP00000371308	9606.ENSP00000316681	0	0	0	0	0.062	0.137	0	0.679	0.718
CENPJ	AKAP9	9606.ENSP00000371308	9606.ENSP00000348573	0	0	0	0	0.049	0.553	0	0.547	0.790
CENPJ	CROCC	9606.ENSP00000371308	9606.ENSP00000364691	0	0	0	0	0	0	0	0.550	0.550
CENPJ	RBBP8	9606.ENSP00000371308	9606.ENSP00000382628	0	0	0	0	0.096	0	0	0.508	0.536
CENPJ	NIN	9606.ENSP00000371308	9606.ENSP00000371472	0	0	0	0	0.062	0.117	0	0.576	0.618
CEP95	GLYR1	9606.ENSP00000450461	9606.ENSP00000322716	0	0	0	0	0	0	0	0.541	0.541
CEP95	LRRC8D	9606.ENSP00000450461	9606.ENSP00000338887	0	0	0	0	0	0	0	0.428	0.428
CHCHD3	CCT8	9606.ENSP00000262570	9606.ENSP00000286788	0	0	0	0	0.169	0	0	0.351	0.438
CHCHD3	SMOC2	9606.ENSP00000262570	9606.ENSP00000346537	0	0	0	0	0	0	0	0.461	0.461
CHCHD3	PFKFB2	9606.ENSP00000262570	9606.ENSP00000356047	0	0	0	0	0	0	0	0.555	0.555
CHCHD3	OPA1	9606.ENSP00000262570	9606.ENSP00000354681	0	0	0	0	0.086	0.117	0	0.567	0.620
CHCHD3	IMMT	9606.ENSP00000262570	9606.ENSP00000387262	0	0	0	0	0.266	0.814	0.900	0.986	0.999
CHMP4B	RB1CC1	9606.ENSP00000217402	9606.ENSP00000025008	0	0	0	0	0	0	0	0.702	0.702
CHMP4B	ITFG1	9606.ENSP00000217402	9606.ENSP00000319918	0	0	0	0	0.065	0	0	0.390	0.405
CHMP4B	KIF23	9606.ENSP00000217402	9606.ENSP00000260363	0	0	0	0	0	0.270	0	0.319	0.481
CHMP4B	SMARCA2	9606.ENSP00000217402	9606.ENSP00000265773	0	0	0	0	0.068	0.525	0	0.108	0.571
CHMP4B	TOM1L1	9606.ENSP00000217402	9606.ENSP00000460823	0	0	0	0	0	0.127	0	0.548	0.589
CHMP4B	CLTC	9606.ENSP00000217402	9606.ENSP00000479606	0	0	0	0	0.048	0.365	0	0.415	0.615
CHMP4B	UBAP1	9606.ENSP00000217402	9606.ENSP00000297661	0	0	0	0	0.088	0	0.900	0.480	0.948
CHN2	DAB2IP	9606.ENSP00000222792	9606.ENSP00000259371	0	0	0	0	0.056	0.368	0	0.090	0.409
CHN2	COG1	9606.ENSP00000222792	9606.ENSP00000299886	0	0	0	0	0	0	0	0.471	0.471
CHN2	SLC8A1	9606.ENSP00000222792	9606.ENSP00000384763	0	0	0	0	0.089	0	0	0.649	0.667
CHRM1	SLC17A7	9606.ENSP00000306490	9606.ENSP00000221485	0	0	0	0	0.345	0	0	0.274	0.504
CHRM1	RGS8	9606.ENSP00000306490	9606.ENSP00000258302	0	0	0	0	0.313	0	0	0.624	0.731
CHRM1	ITPKA	9606.ENSP00000306490	9606.ENSP00000260386	0	0	0	0	0.132	0	0	0.372	0.432
CHRM1	PAK1	9606.ENSP00000306490	9606.ENSP00000278568	0	0	0	0	0	0	0.900	0.054	0.901
CHRM1	SYNPR	9606.ENSP00000306490	9606.ENSP00000418994	0	0	0	0	0.426	0	0	0	0.426
CHRM1	MAG	9606.ENSP00000306490	9606.ENSP00000376048	0	0	0	0	0.445	0	0	0	0.445
CHRM1	KCNA2	9606.ENSP00000306490	9606.ENSP00000433109	0	0	0	0	0.298	0	0	0.263	0.461
CHRM1	GABRA1	9606.ENSP00000306490	9606.ENSP00000393097	0	0	0	0	0.351	0	0	0.397	0.592
CHRM1	F2R	9606.ENSP00000306490	9606.ENSP00000321326	0	0	0	0	0	0	0.800	0.094	0.811
CHRM1	CHRM2	9606.ENSP00000306490	9606.ENSP00000399745	0	0	0	0.923	0.059	0	0.800	0.805	0.815
CHRM1	LAMB3	9606.ENSP00000306490	9606.ENSP00000375778	0	0	0	0	0.051	0	0.900	0	0.901
CHRM2	CHRM1	9606.ENSP00000399745	9606.ENSP00000306490	0	0	0	0.923	0.059	0	0.800	0.805	0.815
CHRM2	EPN2	9606.ENSP00000399745	9606.ENSP00000320543	0	0	0	0	0	0	0.600	0	0.600
CHRM2	F2R	9606.ENSP00000399745	9606.ENSP00000321326	0	0	0	0	0	0	0.800	0.182	0.829
CHRM2	GABRA1	9606.ENSP00000399745	9606.ENSP00000393097	0	0	0	0	0.085	0	0	0.395	0.423
CHRM2	GABRG3	9606.ENSP00000399745	9606.ENSP00000479113	0	0	0	0	0.062	0	0	0.465	0.476
CHRM2	CLTC	9606.ENSP00000399745	9606.ENSP00000479606	0	0	0	0	0	0	0.600	0.071	0.612
CHST15	PSD	9606.ENSP00000402394	9606.ENSP00000020673	0	0	0	0	0	0	0	0.668	0.668
CHST15	DCN	9606.ENSP00000402394	9606.ENSP00000052754	0	0	0	0	0	0	0.900	0.264	0.923
CHST15	DSE	9606.ENSP00000402394	9606.ENSP00000332151	0	0	0	0	0	0	0.900	0.678	0.966
CHST15	CHST3	9606.ENSP00000402394	9606.ENSP00000362207	0	0	0	0	0	0	0	0.773	0.773
CHST3	DCN	9606.ENSP00000362207	9606.ENSP00000052754	0	0	0	0	0.065	0	0.900	0.324	0.931
CHST3	CALB1	9606.ENSP00000362207	9606.ENSP00000265431	0	0	0	0	0	0	0	0.402	0.402
CHST3	ABI3BP	9606.ENSP00000362207	9606.ENSP00000284322	0	0	0	0	0	0	0	0.481	0.481
CHST3	DSE	9606.ENSP00000362207	9606.ENSP00000332151	0	0	0	0	0	0	0	0.628	0.628
CHST3	CHST15	9606.ENSP00000362207	9606.ENSP00000402394	0	0	0	0	0	0	0	0.773	0.773
CLCN3	OSTM1	9606.ENSP00000261514	9606.ENSP00000193322	0	0	0	0	0	0.064	0	0.683	0.691
CLCN3	SLC30A3	9606.ENSP00000261514	9606.ENSP00000233535	0.042	0	0	0	0.062	0	0	0.556	0.566
CLCN3	CTSD	9606.ENSP00000261514	9606.ENSP00000236671	0	0	0	0	0.052	0	0	0.432	0.438
CLCN3	ANO2	9606.ENSP00000261514	9606.ENSP00000348453	0	0	0	0	0	0	0	0.419	0.419
CLCN3	ZEB1	9606.ENSP00000261514	9606.ENSP00000354487	0	0	0	0	0	0	0	0.435	0.435
CLCN3	GLYR1	9606.ENSP00000261514	9606.ENSP00000322716	0	0	0	0	0.058	0	0	0.477	0.487
CLIP1	KIF17	9606.ENSP00000479322	9606.ENSP00000247986	0	0	0	0	0.065	0.205	0	0.392	0.509
CLIP1	CNN1	9606.ENSP00000479322	9606.ENSP00000252456	0	0	0	0	0.062	0	0	0.432	0.444
CLIP1	ACTR10	9606.ENSP00000479322	9606.ENSP00000254286	0	0	0	0	0.063	0.212	0	0.315	0.450
CLIP1	DYNC1LI2	9606.ENSP00000479322	9606.ENSP00000258198	0	0	0	0	0.062	0.104	0	0.411	0.461
CLIP1	RGS8	9606.ENSP00000479322	9606.ENSP00000258302	0	0	0	0	0	0	0	0.456	0.456
CLIP1	TRIM36	9606.ENSP00000479322	9606.ENSP00000282369	0	0	0	0	0.062	0	0	0.406	0.419
CLIP1	TBC1D31	9606.ENSP00000479322	9606.ENSP00000287380	0	0	0	0	0	0.342	0	0.140	0.409
CLIP1	AKAP9	9606.ENSP00000479322	9606.ENSP00000348573	0	0	0	0	0.063	0	0	0.482	0.494
CLIP1	MYO6	9606.ENSP00000479322	9606.ENSP00000358994	0	0	0	0	0.062	0.626	0	0.076	0.647
CLIP1	CROCC	9606.ENSP00000479322	9606.ENSP00000364691	0	0	0	0	0	0	0	0.455	0.455
CLIP1	NIN	9606.ENSP00000479322	9606.ENSP00000371472	0	0	0	0	0.063	0	0	0.601	0.610
CLIP1	DNAH1	9606.ENSP00000479322	9606.ENSP00000401514	0	0	0	0	0.108	0.236	0.900	0.142	0.933
CLIP1	PHLDB2	9606.ENSP00000479322	9606.ENSP00000405405	0	0	0	0	0	0	0	0.632	0.632
CLTC	VCL	9606.ENSP00000479606	9606.ENSP00000211998	0	0	0	0	0.062	0.270	0	0.450	0.590
CLTC	CHMP4B	9606.ENSP00000479606	9606.ENSP00000217402	0	0	0	0	0.048	0.365	0	0.415	0.615
CLTC	CTSD	9606.ENSP00000479606	9606.ENSP00000236671	0	0	0	0	0.049	0.213	0	0.342	0.464
CLTC	SNX4	9606.ENSP00000479606	9606.ENSP00000251775	0	0	0	0	0.120	0.066	0	0.394	0.459
CLTC	ARFGEF1	9606.ENSP00000479606	9606.ENSP00000262215	0	0	0	0	0.473	0	0	0.258	0.592
CLTC	EPN3	9606.ENSP00000479606	9606.ENSP00000268933	0	0	0	0	0.062	0.567	0.540	0.601	0.915
CLTC	ALB	9606.ENSP00000479606	9606.ENSP00000295897	0	0	0	0	0	0	0	0.421	0.421
CLTC	CAPRIN2	9606.ENSP00000479606	9606.ENSP00000298892	0	0	0	0	0	0	0	0.424	0.424
CLTC	GAK	9606.ENSP00000479606	9606.ENSP00000314499	0	0	0	0	0.118	0.964	0.600	0.725	0.996
CLTC	EPN2	9606.ENSP00000479606	9606.ENSP00000320543	0	0	0	0	0.062	0.670	0.600	0.518	0.932
CLTC	EML4	9606.ENSP00000479606	9606.ENSP00000320663	0	0	0	0	0.063	0.059	0	0.404	0.429
CLTC	PLEC	9606.ENSP00000479606	9606.ENSP00000323856	0	0	0	0	0.065	0.249	0	0.441	0.573
CLTC	SNCA	9606.ENSP00000479606	9606.ENSP00000338345	0	0	0	0	0	0.334	0	0.181	0.431
CLTC	OPA1	9606.ENSP00000479606	9606.ENSP00000354681	0	0	0	0	0.110	0.242	0	0.210	0.421
CLTC	DNM3	9606.ENSP00000479606	9606.ENSP00000356705	0	0	0	0	0.104	0.369	0.600	0.538	0.881
CLTC	MYO6	9606.ENSP00000479606	9606.ENSP00000358994	0	0	0	0	0.063	0.830	0.600	0.263	0.946
CLTC	OCRL	9606.ENSP00000479606	9606.ENSP00000360154	0	0	0	0	0.126	0.778	0.600	0.544	0.960
CLTC	DNM2	9606.ENSP00000479606	9606.ENSP00000373905	0	0	0	0	0.173	0.369	0.600	0.792	0.950
CLTC	SEC31A	9606.ENSP00000479606	9606.ENSP00000378721	0	0	0	0	0.453	0	0	0.626	0.787
CLTC	AP1S3	9606.ENSP00000479606	9606.ENSP00000379891	0	0	0	0	0.062	0.181	0.600	0.286	0.751
CLTC	CHRM2	9606.ENSP00000479606	9606.ENSP00000399745	0	0	0	0	0	0	0.600	0.071	0.612
CLTC	ARFGAP2	9606.ENSP00000479606	9606.ENSP00000434442	0	0	0	0	0.068	0.149	0	0.335	0.427
CLTC	TOM1L1	9606.ENSP00000479606	9606.ENSP00000460823	0	0	0	0	0.062	0.741	0	0.558	0.883
CMBL	SMPDL3B	9606.ENSP00000296658	9606.ENSP00000363001	0	0	0	0	0.053	0	0	0.449	0.456
CMKLR1	ALOX15	9606.ENSP00000311733	9606.ENSP00000458832	0	0	0	0	0	0	0	0.469	0.469
CMKLR1	LPHN3	9606.ENSP00000311733	9606.ENSP00000422533	0	0	0	0	0	0	0	0.567	0.567
CMYA5	ARMCX4	9606.ENSP00000394770	9606.ENSP00000404304	0	0	0	0	0	0	0	0.427	0.426
CMYA5	PTPRJ	9606.ENSP00000394770	9606.ENSP00000400010	0	0	0	0	0	0.056	0	0.485	0.493
CMYA5	LMOD2	9606.ENSP00000394770	9606.ENSP00000411932	0	0	0	0	0.517	0	0	0.057	0.525
CMYA5	WDR27	9606.ENSP00000394770	9606.ENSP00000416289	0	0	0	0	0	0.056	0	0.592	0.598
CNN1	MKL1	9606.ENSP00000252456	9606.ENSP00000347847	0	0	0	0	0	0	0	0.419	0.418
CNN1	CLIP1	9606.ENSP00000252456	9606.ENSP00000479322	0	0	0	0	0.062	0	0	0.432	0.444
CNN1	PLEC	9606.ENSP00000252456	9606.ENSP00000323856	0	0	0	0	0.062	0.167	0	0.478	0.556
CNN1	EHBP1	9606.ENSP00000252456	9606.ENSP00000263991	0	0	0	0	0.062	0.167	0	0.575	0.639
CNN1	CALD1	9606.ENSP00000252456	9606.ENSP00000354826	0	0	0	0	0.148	0	0	0.657	0.695
CNN1	TPM1	9606.ENSP00000252456	9606.ENSP00000351022	0	0	0	0	0.174	0.487	0	0.434	0.739
CNN1	MYH11	9606.ENSP00000252456	9606.ENSP00000379616	0	0	0	0	0.572	0	0	0.793	0.908
CNOT6L	XRN1	9606.ENSP00000424896	9606.ENSP00000264951	0	0	0	0	0.115	0	0	0.680	0.705
CNOT6L	TOE1	9606.ENSP00000424896	9606.ENSP00000361162	0	0	0	0	0.070	0	0	0.700	0.709
CNOT6L	AGO3	9606.ENSP00000424896	9606.ENSP00000362287	0	0	0	0	0	0.458	0	0.144	0.516
CNOT6L	EIF4G1	9606.ENSP00000424896	9606.ENSP00000416255	0	0	0	0	0.083	0	0.900	0.366	0.936
CNOT6L	LSM14A	9606.ENSP00000424896	9606.ENSP00000446271	0	0	0	0	0.069	0.104	0	0.400	0.456
CNOT6L	DCP1A	9606.ENSP00000424896	9606.ENSP00000476046	0	0	0	0	0.066	0.077	0	0.580	0.606
CNPY1	CORIN	9606.ENSP00000317439	9606.ENSP00000273857	0	0	0	0	0	0.066	0	0.485	0.499
COG1	CHN2	9606.ENSP00000299886	9606.ENSP00000222792	0	0	0	0	0	0	0	0.471	0.471
COG1	DCAF11	9606.ENSP00000299886	9606.ENSP00000415556	0	0	0	0	0.062	0	0	0.605	0.614
COG1	CUX1	9606.ENSP00000299886	9606.ENSP00000353401	0	0	0	0	0.107	0	0.600	0.191	0.686
CORIN	CNPY1	9606.ENSP00000273857	9606.ENSP00000317439	0	0	0	0	0	0.066	0	0.485	0.499
CRABP1	ALB	9606.ENSP00000299529	9606.ENSP00000295897	0	0	0	0	0.062	0	0	0.484	0.495
CRABP1	TLE1	9606.ENSP00000299529	9606.ENSP00000365682	0	0	0	0	0.063	0	0	0.447	0.460
CRABP1	STRA6	9606.ENSP00000299529	9606.ENSP00000456609	0	0	0	0	0.062	0	0	0.720	0.726
CRB3	AMOTL2	9606.ENSP00000349204	9606.ENSP00000424765	0	0	0	0	0	0	0	0.668	0.668
CRB3	INADL	9606.ENSP00000349204	9606.ENSP00000360200	0	0	0	0	0	0.213	0.800	0.828	0.970
CROCC	PLK4	9606.ENSP00000364691	9606.ENSP00000270861	0	0	0	0	0	0	0	0.565	0.565
CROCC	CLIP1	9606.ENSP00000364691	9606.ENSP00000479322	0	0	0	0	0	0	0	0.455	0.455
CROCC	KLC3	9606.ENSP00000364691	9606.ENSP00000375810	0	0	0	0	0.062	0.302	0	0.259	0.473
CROCC	CENPJ	9606.ENSP00000364691	9606.ENSP00000371308	0	0	0	0	0	0	0	0.550	0.550
CROCC	ARFGAP2	9606.ENSP00000364691	9606.ENSP00000434442	0	0	0	0	0	0	0	0.555	0.555
CROCC	NIN	9606.ENSP00000364691	9606.ENSP00000371472	0	0	0	0	0	0	0	0.611	0.611
CSF1	CBFA2T3	9606.ENSP00000327513	9606.ENSP00000268679	0	0	0	0	0	0	0	0.487	0.487
CSF1	FGFR4	9606.ENSP00000327513	9606.ENSP00000292408	0	0	0	0	0	0.145	0.600	0.108	0.668
CSF1	ALB	9606.ENSP00000327513	9606.ENSP00000295897	0	0	0	0	0	0	0	0.559	0.559
CSF1	IL33	9606.ENSP00000327513	9606.ENSP00000370842	0	0	0	0	0.062	0	0	0.414	0.426
CSF1	PTPRJ	9606.ENSP00000327513	9606.ENSP00000400010	0	0	0	0	0	0	0	0.453	0.453
CSF1	CD47	9606.ENSP00000327513	9606.ENSP00000355361	0	0	0	0	0	0	0	0.459	0.459
CSF1	SPP1	9606.ENSP00000327513	9606.ENSP00000378517	0	0	0	0	0.071	0	0	0.507	0.522
CSF1	SH3BP2	9606.ENSP00000327513	9606.ENSP00000422168	0	0	0	0	0.062	0	0	0.519	0.529
CSF1	NFATC1	9606.ENSP00000327513	9606.ENSP00000389377	0	0	0	0	0.062	0	0	0.687	0.694
CSNK1E	STOX2	9606.ENSP00000380044	9606.ENSP00000311257	0	0	0	0	0	0.435	0	0	0.435
CSNK1E	FAM110B	9606.ENSP00000380044	9606.ENSP00000355204	0	0	0	0	0	0.623	0	0	0.623
CSNK1E	RPP38	9606.ENSP00000380044	9606.ENSP00000478982	0	0	0	0	0.065	0	0.800	0	0.805
CTDSP1	DPF1	9606.ENSP00000273062	9606.ENSP00000347716	0	0	0	0	0.062	0	0	0.398	0.411
CTSD	PCSK5	9606.ENSP00000236671	9606.ENSP00000446280	0	0	0	0	0.093	0.297	0	0.139	0.403
CTSD	ESR2	9606.ENSP00000236671	9606.ENSP00000343925	0	0	0	0	0	0.056	0	0.421	0.430
CTSD	CLCN3	9606.ENSP00000236671	9606.ENSP00000261514	0	0	0	0	0.052	0	0	0.432	0.438
CTSD	CLTC	9606.ENSP00000236671	9606.ENSP00000479606	0	0	0	0	0.049	0.213	0	0.342	0.464
CTSD	NPC1	9606.ENSP00000236671	9606.ENSP00000269228	0	0	0	0	0.083	0	0	0.455	0.478
CTSD	ULK1	9606.ENSP00000236671	9606.ENSP00000324560	0	0	0	0	0.096	0.078	0	0.443	0.495
CTSD	ALB	9606.ENSP00000236671	9606.ENSP00000295897	0	0	0	0	0.062	0	0	0.590	0.599
CTSD	SNCA	9606.ENSP00000236671	9606.ENSP00000338345	0	0	0	0	0	0.270	0	0.593	0.690
CTTNBP2	KIF23	9606.ENSP00000160373	9606.ENSP00000260363	0	0	0	0	0	0.091	0	0.401	0.432
CTTNBP2	SCN5A	9606.ENSP00000160373	9606.ENSP00000410257	0	0	0	0	0.052	0.060	0	0.457	0.473
CTTNBP2	CCT8	9606.ENSP00000160373	9606.ENSP00000286788	0	0	0	0	0	0.920	0	0.116	0.926
CTTNBP2	CTTNBP2NL	9606.ENSP00000160373	9606.ENSP00000271277	0	0	0	0.849	0	0.992	0	0.731	0.992
CTTNBP2	STK24	9606.ENSP00000160373	9606.ENSP00000365730	0	0	0	0	0.062	0.992	0	0.309	0.994
CTTNBP2NL	CTTNBP2	9606.ENSP00000271277	9606.ENSP00000160373	0	0	0	0.849	0	0.992	0	0.731	0.992
CTTNBP2NL	RABEPK	9606.ENSP00000271277	9606.ENSP00000362639	0	0	0	0	0	0	0	0.445	0.445
CTTNBP2NL	STK24	9606.ENSP00000271277	9606.ENSP00000365730	0	0	0	0	0	0.992	0	0.473	0.995
CUL2	USP11	9606.ENSP00000444856	9606.ENSP00000218348	0	0	0	0	0.085	0.103	0	0.333	0.404
CUL2	CCNB1	9606.ENSP00000444856	9606.ENSP00000256442	0	0	0	0	0.062	0.150	0	0.414	0.492
CUL2	FAF2	9606.ENSP00000444856	9606.ENSP00000261942	0	0	0	0	0.063	0.281	0	0.250	0.451
CUL2	CUL3	9606.ENSP00000444856	9606.ENSP00000264414	0	0	0	0.748	0.115	0.272	0	0.958	0.490
CUL2	SENP8	9606.ENSP00000444856	9606.ENSP00000340505	0	0	0	0	0.048	0.346	0	0.639	0.756
CUL2	ARNT	9606.ENSP00000444856	9606.ENSP00000351407	0	0	0	0	0	0.270	0	0.642	0.727
CUL2	UBA3	9606.ENSP00000444856	9606.ENSP00000354340	0	0	0	0	0.100	0.154	0	0.713	0.762
CUL2	ARIH1	9606.ENSP00000444856	9606.ENSP00000369217	0	0	0	0	0.063	0.486	0	0.334	0.651
CUL2	SPOP	9606.ENSP00000444856	9606.ENSP00000377001	0	0	0	0	0.083	0.332	0	0.535	0.690
CUL3	HMOX1	9606.ENSP00000264414	9606.ENSP00000216117	0	0	0	0	0	0	0	0.697	0.697
CUL3	USP11	9606.ENSP00000264414	9606.ENSP00000218348	0	0	0	0	0.077	0.169	0	0.385	0.487
CUL3	MNAT1	9606.ENSP00000264414	9606.ENSP00000261245	0	0	0	0	0.072	0	0	0.457	0.475
CUL3	FAF2	9606.ENSP00000264414	9606.ENSP00000261942	0	0	0	0	0.063	0.281	0	0.333	0.512
CUL3	RBBP8	9606.ENSP00000264414	9606.ENSP00000382628	0	0	0	0	0.062	0.270	0	0.195	0.400
CUL3	PDE5A	9606.ENSP00000264414	9606.ENSP00000347046	0	0	0	0	0.084	0	0	0.392	0.420
CUL3	FREM1	9606.ENSP00000264414	9606.ENSP00000412940	0	0	0	0	0	0	0	0.453	0.453
CUL3	BRD2	9606.ENSP00000264414	9606.ENSP00000378704	0	0	0	0	0.063	0.115	0	0.403	0.462
CUL3	CUL2	9606.ENSP00000264414	9606.ENSP00000444856	0	0	0	0.748	0.115	0.272	0	0.958	0.490
CUL3	DCAF11	9606.ENSP00000264414	9606.ENSP00000415556	0	0	0	0	0.063	0.056	0	0.476	0.496
CUL3	SENP8	9606.ENSP00000264414	9606.ENSP00000340505	0	0	0	0	0.073	0.213	0	0.474	0.583
CUL3	ARIH1	9606.ENSP00000264414	9606.ENSP00000369217	0	0	0	0	0.065	0.486	0	0.343	0.657
CUL3	WNK1	9606.ENSP00000264414	9606.ENSP00000341292	0	0	0	0	0	0	0	0.661	0.661
CUL3	SEC31A	9606.ENSP00000264414	9606.ENSP00000378721	0	0	0	0	0.063	0.297	0	0.603	0.715
CUL3	UBA3	9606.ENSP00000264414	9606.ENSP00000354340	0	0	0	0	0.145	0.157	0	0.797	0.841
CUL3	SUFU	9606.ENSP00000264414	9606.ENSP00000358918	0	0	0	0	0.063	0	0.800	0.556	0.909
CUL3	KAT5	9606.ENSP00000264414	9606.ENSP00000340330	0	0	0	0	0.066	0.285	0.900	0.233	0.942
CUL3	NFE2L2	9606.ENSP00000264414	9606.ENSP00000380252	0	0	0	0	0	0.494	0	0.988	0.993
CUL3	KLHL3	9606.ENSP00000264414	9606.ENSP00000312397	0	0	0	0	0.062	0.990	0.900	0.989	0.999
CUL3	SPOP	9606.ENSP00000264414	9606.ENSP00000377001	0	0	0	0	0.083	0.995	0.900	0.994	0.999
CUX1	SLC17A7	9606.ENSP00000353401	9606.ENSP00000221485	0	0	0	0	0	0.060	0	0.472	0.482
CUX1	CALB1	9606.ENSP00000353401	9606.ENSP00000265431	0	0	0	0	0.062	0	0	0.433	0.445
CUX1	FEZF2	9606.ENSP00000353401	9606.ENSP00000283268	0	0	0	0	0	0.158	0	0.609	0.657
CUX1	COG1	9606.ENSP00000353401	9606.ENSP00000299886	0	0	0	0	0.107	0	0.600	0.191	0.686
CUX1	DYNC1I1	9606.ENSP00000353401	9606.ENSP00000320130	0	0	0	0	0.063	0	0	0.444	0.457
CUX1	EML4	9606.ENSP00000353401	9606.ENSP00000320663	0	0	0	0	0.062	0	0	0.561	0.570
CUX1	RAB28	9606.ENSP00000353401	9606.ENSP00000328551	0	0	0	0	0	0.941	0	0	0.941
CUX1	AKAP9	9606.ENSP00000353401	9606.ENSP00000348573	0	0	0	0	0.061	0	0	0.412	0.424
CUX1	MPPE1	9606.ENSP00000353401	9606.ENSP00000465894	0	0	0	0	0.062	0	0	0.393	0.406
CUX1	RBL1	9606.ENSP00000353401	9606.ENSP00000362768	0	0	0	0	0	0	0	0.456	0.456
CUX1	LHX2	9606.ENSP00000353401	9606.ENSP00000362717	0	0	0	0	0	0.140	0	0.405	0.466
CUX1	PHLDB2	9606.ENSP00000353401	9606.ENSP00000405405	0	0	0	0	0	0	0	0.539	0.539
CWC22	PRPF38A	9606.ENSP00000387006	9606.ENSP00000257181	0	0	0	0	0.169	0	0.900	0.360	0.942
CWC22	FAM13A	9606.ENSP00000387006	9606.ENSP00000264344	0	0	0	0	0	0	0	0.421	0.421
CWC22	EIF4H	9606.ENSP00000387006	9606.ENSP00000265753	0	0	0	0	0.090	0.202	0	0.538	0.636
CWC22	SRSF3	9606.ENSP00000387006	9606.ENSP00000362820	0	0	0	0	0.126	0.235	0	0.235	0.443
CWC22	EIF4G1	9606.ENSP00000387006	9606.ENSP00000416255	0	0	0	0	0.144	0	0	0.484	0.539
DAB2IP	LRRC7	9606.ENSP00000259371	9606.ENSP00000035383	0	0	0	0	0.062	0.178	0	0.334	0.442
DAB2IP	CHN2	9606.ENSP00000259371	9606.ENSP00000222792	0	0	0	0	0.056	0.368	0	0.090	0.409
DAB2IP	MAPK8IP1	9606.ENSP00000259371	9606.ENSP00000241014	0	0	0	0	0.153	0	0	0.541	0.595
DCAF11	CUL3	9606.ENSP00000415556	9606.ENSP00000264414	0	0	0	0	0.063	0.056	0	0.476	0.496
DCAF11	GID4	9606.ENSP00000415556	9606.ENSP00000268719	0	0	0	0	0	0	0	0.437	0.437
DCAF11	COG1	9606.ENSP00000415556	9606.ENSP00000299886	0	0	0	0	0.062	0	0	0.605	0.614
DCAF11	NFE2L2	9606.ENSP00000415556	9606.ENSP00000380252	0	0	0	0	0	0.395	0	0.193	0.491
DCLRE1B	DNA2	9606.ENSP00000358576	9606.ENSP00000351185	0	0	0	0	0.124	0.101	0	0.409	0.494
DCLRE1B	RECQL	9606.ENSP00000358576	9606.ENSP00000416739	0.048	0	0	0	0.083	0	0	0.386	0.418
DCLRE1B	HMBOX1	9606.ENSP00000358576	9606.ENSP00000380516	0	0	0	0	0	0	0	0.433	0.433
DCLRE1B	RBBP8	9606.ENSP00000358576	9606.ENSP00000382628	0	0	0	0	0.071	0	0	0.418	0.437
DCLRE1B	ZNF276	9606.ENSP00000358576	9606.ENSP00000415836	0	0	0	0	0	0	0	0.586	0.586
DCLRE1B	LIG4	9606.ENSP00000358576	9606.ENSP00000484288	0.073	0	0	0	0.062	0	0	0.584	0.607
DCLRE1B	FANCA	9606.ENSP00000358576	9606.ENSP00000373952	0	0	0	0	0.087	0	0.600	0.409	0.765
DCN	PLEC	9606.ENSP00000052754	9606.ENSP00000323856	0	0	0	0	0.065	0.104	0	0.357	0.414
DCN	BMP4	9606.ENSP00000052754	9606.ENSP00000245451	0	0	0	0	0.062	0.056	0	0.403	0.425
DCN	C3	9606.ENSP00000052754	9606.ENSP00000245907	0	0	0	0	0.117	0.105	0	0.373	0.461
DCN	ALB	9606.ENSP00000052754	9606.ENSP00000295897	0	0	0	0	0.062	0	0	0.501	0.512
DCN	MATN4	9606.ENSP00000052754	9606.ENSP00000361842	0	0	0	0	0.108	0.064	0	0.510	0.555
DCN	MATN2	9606.ENSP00000052754	9606.ENSP00000254898	0	0	0	0	0.140	0.064	0	0.553	0.609
DCN	SPP1	9606.ENSP00000052754	9606.ENSP00000378517	0	0	0	0	0	0	0	0.642	0.642
DCN	CHST15	9606.ENSP00000052754	9606.ENSP00000402394	0	0	0	0	0	0	0.900	0.264	0.923
DCN	CHST3	9606.ENSP00000052754	9606.ENSP00000362207	0	0	0	0	0.065	0	0.900	0.324	0.931
DCN	DSE	9606.ENSP00000052754	9606.ENSP00000332151	0	0	0	0	0.097	0	0.900	0.539	0.954
DCP1A	XRN1	9606.ENSP00000476046	9606.ENSP00000264951	0	0	0	0	0.105	0.921	0.800	0.892	0.998
DCP1A	ELAVL4	9606.ENSP00000476046	9606.ENSP00000349594	0	0	0	0	0	0	0	0.463	0.464
DCP1A	HBS1L	9606.ENSP00000476046	9606.ENSP00000356811	0	0	0	0	0.118	0.224	0	0.211	0.413
DCP1A	AGO3	9606.ENSP00000476046	9606.ENSP00000362287	0	0	0	0	0.062	0.198	0	0.328	0.450
DCP1A	EIF4ENIF1	9606.ENSP00000476046	9606.ENSP00000380659	0	0	0	0	0.062	0.226	0	0.619	0.699
DCP1A	EIF4G1	9606.ENSP00000476046	9606.ENSP00000416255	0	0	0	0	0.107	0.090	0	0.547	0.600
DCP1A	CNOT6L	9606.ENSP00000476046	9606.ENSP00000424896	0	0	0	0	0.066	0.077	0	0.580	0.606
DCP1A	LSM14A	9606.ENSP00000476046	9606.ENSP00000446271	0	0	0	0	0.187	0.802	0	0.773	0.960
DDX5	KIF23	9606.ENSP00000225792	9606.ENSP00000260363	0	0	0	0	0.091	0.315	0	0.135	0.415
DDX5	NR2F1	9606.ENSP00000225792	9606.ENSP00000325819	0	0	0	0	0	0.062	0	0.424	0.436
DDX5	XRN1	9606.ENSP00000225792	9606.ENSP00000264951	0	0	0	0	0.057	0.152	0	0.361	0.445
DDX5	UBA3	9606.ENSP00000225792	9606.ENSP00000354340	0	0	0	0	0.493	0.056	0	0.043	0.502
DDX5	UTP14A	9606.ENSP00000225792	9606.ENSP00000377944	0	0	0	0	0.323	0.167	0	0.197	0.508
DDX5	RPP38	9606.ENSP00000225792	9606.ENSP00000478982	0	0	0	0	0.151	0.213	0	0.339	0.520
DDX5	EIF4G1	9606.ENSP00000225792	9606.ENSP00000416255	0	0	0	0	0.324	0.183	0	0.215	0.528
DDX5	SRSF3	9606.ENSP00000225792	9606.ENSP00000362820	0	0	0	0	0.260	0	0	0.418	0.551
DDX5	WDR3	9606.ENSP00000225792	9606.ENSP00000308179	0	0	0	0	0.540	0.095	0	0.046	0.568
DDX5	GATA3	9606.ENSP00000225792	9606.ENSP00000368632	0	0	0	0	0	0	0.600	0.055	0.606
DDX5	PWP2	9606.ENSP00000225792	9606.ENSP00000291576	0	0	0	0	0.495	0.244	0	0.085	0.620
DDX5	KAT5	9606.ENSP00000225792	9606.ENSP00000340330	0	0	0	0	0.062	0.057	0.600	0.195	0.677
DDX5	ILF3	9606.ENSP00000225792	9606.ENSP00000404121	0	0	0	0	0.206	0.122	0	0.579	0.681
DDX5	RBFOX2	9606.ENSP00000225792	9606.ENSP00000413035	0	0	0	0	0	0.647	0	0.282	0.735
DDX5	RRP12	9606.ENSP00000225792	9606.ENSP00000446184	0	0	0	0	0.661	0.222	0	0.214	0.775
DDX5	SDAD1	9606.ENSP00000225792	9606.ENSP00000348596	0	0	0	0	0.765	0.252	0	0.067	0.822
DDX5	HNRNPA3	9606.ENSP00000225792	9606.ENSP00000376309	0	0	0	0	0.120	0.368	0.800	0.279	0.909
DENND4A	CBFA2T3	9606.ENSP00000391167	9606.ENSP00000268679	0	0	0	0	0	0	0	0.416	0.416
DENND4A	LPHN2	9606.ENSP00000391167	9606.ENSP00000322270	0	0	0	0	0	0	0	0.598	0.598
DENND4A	AATK	9606.ENSP00000391167	9606.ENSP00000324196	0	0	0	0	0	0	0	0.500	0.500
DGKI	PLCH2	9606.ENSP00000288490	9606.ENSP00000367747	0	0	0	0	0.086	0.146	0	0.314	0.418
DGKI	HMHA1	9606.ENSP00000288490	9606.ENSP00000439601	0	0	0	0	0	0	0	0.472	0.472
DIXDC1	VCL	9606.ENSP00000394352	9606.ENSP00000211998	0	0	0	0	0	0	0	0.537	0.537
DIXDC1	MAP3K4	9606.ENSP00000394352	9606.ENSP00000375986	0	0	0	0	0	0.213	0	0.720	0.770
DIXDC1	IFRD1	9606.ENSP00000394352	9606.ENSP00000384477	0	0	0	0	0	0	0	0.678	0.678
DLG2	LRRC7	9606.ENSP00000365272	9606.ENSP00000035383	0	0	0	0.542	0.157	0.369	0.500	0.565	0.783
DLG2	SLC17A7	9606.ENSP00000365272	9606.ENSP00000221485	0	0	0	0	0.199	0.058	0	0.547	0.628
DLG2	KIF17	9606.ENSP00000365272	9606.ENSP00000247986	0	0	0	0	0.062	0.104	0.650	0.291	0.763
DLG2	ERC2	9606.ENSP00000365272	9606.ENSP00000288221	0	0	0	0	0.157	0	0	0.455	0.521
DLG2	HOMER2	9606.ENSP00000365272	9606.ENSP00000305632	0	0	0	0	0.062	0.104	0.600	0.265	0.720
DLG2	EPB41L1	9606.ENSP00000365272	9606.ENSP00000337168	0	0	0	0	0.098	0.166	0	0.513	0.602
DLG2	MAGI2	9606.ENSP00000365272	9606.ENSP00000346151	0	0	0	0.547	0.128	0.108	0	0.624	0.412
DLG2	VANGL1	9606.ENSP00000365272	9606.ENSP00000347672	0	0	0	0	0	0.633	0	0.140	0.670
DLG2	SYN3	9606.ENSP00000365272	9606.ENSP00000351614	0	0	0	0	0.083	0.056	0	0.445	0.478
DLG2	ATP2B2	9606.ENSP00000365272	9606.ENSP00000353414	0.042	0	0	0	0.303	0.397	0	0.219	0.644
DLG2	DNM3	9606.ENSP00000365272	9606.ENSP00000356705	0	0	0	0	0.211	0.056	0	0.262	0.403
DLG2	TJAP1	9606.ENSP00000365272	9606.ENSP00000361522	0	0	0	0	0	0.101	0.800	0.720	0.945
DLG2	KCNS3	9606.ENSP00000365272	9606.ENSP00000385968	0	0	0	0	0.064	0.140	0	0.330	0.413
DLG2	KCNA2	9606.ENSP00000365272	9606.ENSP00000433109	0	0	0	0	0.204	0.369	0	0.606	0.785
DLG5	MAGI2	9606.ENSP00000361467	9606.ENSP00000346151	0	0	0	0	0.062	0.166	0	0.338	0.437
DLG5	VANGL1	9606.ENSP00000361467	9606.ENSP00000347672	0	0	0	0	0	0.401	0	0.097	0.436
DLG5	TPM1	9606.ENSP00000361467	9606.ENSP00000351022	0	0	0	0	0.096	0.430	0	0.059	0.473
DMC1	MAD2L2	9606.ENSP00000216024	9606.ENSP00000235310	0	0	0	0	0.062	0.056	0	0.385	0.407
DMC1	SMC5	9606.ENSP00000216024	9606.ENSP00000354957	0.052	0	0	0	0.096	0.158	0	0.290	0.419
DMC1	LIG4	9606.ENSP00000216024	9606.ENSP00000484288	0.052	0	0	0	0.143	0.122	0	0.316	0.446
DMC1	RPA2	9606.ENSP00000216024	9606.ENSP00000363017	0	0	0	0	0.108	0.181	0.600	0.110	0.705
DMC1	RAD51AP1	9606.ENSP00000216024	9606.ENSP00000228843	0	0	0	0	0.067	0.494	0	0.463	0.724
DMPK	APLP1	9606.ENSP00000345997	9606.ENSP00000221891	0	0	0	0	0	0.057	0	0.444	0.454
DMPK	VASP	9606.ENSP00000345997	9606.ENSP00000245932	0	0	0	0	0	0.132	0	0.421	0.476
DMPK	TRIM36	9606.ENSP00000345997	9606.ENSP00000282369	0	0	0	0	0	0.057	0	0.458	0.467
DMPK	FRMD5	9606.ENSP00000345997	9606.ENSP00000403067	0	0	0	0	0	0.058	0	0.403	0.414
DMPK	GJA5	9606.ENSP00000345997	9606.ENSP00000484552	0	0	0	0	0	0.057	0	0.431	0.440
DNA2	RAD51AP1	9606.ENSP00000351185	9606.ENSP00000228843	0	0	0	0	0.326	0	0.600	0.245	0.778
DNA2	MAD2L2	9606.ENSP00000351185	9606.ENSP00000235310	0	0	0	0	0.064	0	0	0.576	0.586
DNA2	CCNB1	9606.ENSP00000351185	9606.ENSP00000256442	0	0	0	0	0.310	0.088	0	0.158	0.424
DNA2	SMARCA2	9606.ENSP00000351185	9606.ENSP00000265773	0.044	0	0	0	0.066	0.065	0	0.428	0.458
DNA2	RAD9A	9606.ENSP00000351185	9606.ENSP00000311360	0	0	0	0	0.089	0	0.600	0.680	0.873
DNA2	KAT5	9606.ENSP00000351185	9606.ENSP00000340330	0	0	0	0	0.064	0.061	0.600	0.181	0.673
DNA2	FANCA	9606.ENSP00000351185	9606.ENSP00000373952	0	0	0	0	0.139	0	0	0.403	0.464
DNA2	DCLRE1B	9606.ENSP00000351185	9606.ENSP00000358576	0	0	0	0	0.124	0.101	0	0.409	0.494
DNA2	SMC5	9606.ENSP00000351185	9606.ENSP00000354957	0.052	0	0	0	0.141	0.142	0	0.616	0.696
DNA2	LIG4	9606.ENSP00000351185	9606.ENSP00000484288	0	0	0	0	0.063	0.143	0	0.775	0.804
DNA2	RECQL	9606.ENSP00000351185	9606.ENSP00000416739	0	0	0	0	0.085	0.155	0	0.821	0.850
DNA2	POLE4	9606.ENSP00000351185	9606.ENSP00000420176	0	0	0	0	0.082	0	0.900	0.237	0.923
DNA2	POLE3	9606.ENSP00000351185	9606.ENSP00000363286	0	0	0	0	0.062	0.056	0.900	0.270	0.926
DNA2	RPA2	9606.ENSP00000351185	9606.ENSP00000363017	0	0	0	0	0.088	0.362	0.600	0.770	0.939
DNA2	RBBP8	9606.ENSP00000351185	9606.ENSP00000382628	0	0	0	0	0.096	0.270	0.600	0.895	0.969
DNAH1	ACTR10	9606.ENSP00000401514	9606.ENSP00000254286	0	0	0	0	0	0.100	0.800	0.085	0.820
DNAH1	TBC1D31	9606.ENSP00000401514	9606.ENSP00000287380	0	0	0	0	0.053	0.325	0	0.188	0.435
DNAH1	NPHP4	9606.ENSP00000401514	9606.ENSP00000367398	0	0	0	0	0.091	0	0	0.429	0.459
DNAH1	DNAL1	9606.ENSP00000401514	9606.ENSP00000452037	0	0	0	0	0	0.177	0.720	0.111	0.777
DNAH1	CLIP1	9606.ENSP00000401514	9606.ENSP00000479322	0	0	0	0	0.108	0.236	0.900	0.142	0.933
DNAJC19	TIMM44	9606.ENSP00000372005	9606.ENSP00000270538	0	0	0	0	0.084	0.580	0.800	0.966	0.997
DNAJC19	OXR1	9606.ENSP00000372005	9606.ENSP00000405424	0	0	0	0	0	0	0	0.460	0.460
DNAL1	ACTR10	9606.ENSP00000452037	9606.ENSP00000254286	0	0	0	0	0	0.122	0.800	0.062	0.820
DNAL1	ELAVL4	9606.ENSP00000452037	9606.ENSP00000349594	0	0	0	0	0	0.056	0	0.422	0.431
DNAL1	DNAH1	9606.ENSP00000452037	9606.ENSP00000401514	0	0	0	0	0	0.177	0.720	0.111	0.777
DNM2	VCL	9606.ENSP00000373905	9606.ENSP00000211998	0	0	0	0	0.064	0	0	0.449	0.462
DNM2	MFF	9606.ENSP00000373905	9606.ENSP00000302037	0	0	0	0	0.119	0.103	0	0.593	0.651
DNM2	GAK	9606.ENSP00000373905	9606.ENSP00000314499	0	0	0	0	0.215	0.603	0.600	0.540	0.935
DNM2	EPN2	9606.ENSP00000373905	9606.ENSP00000320543	0	0	0	0	0.064	0.132	0	0.472	0.533
DNM2	F2R	9606.ENSP00000373905	9606.ENSP00000321326	0	0	0	0	0	0	0.900	0	0.900
DNM2	SYN3	9606.ENSP00000373905	9606.ENSP00000351614	0	0	0	0	0.082	0.213	0	0.294	0.445
DNM2	OPA1	9606.ENSP00000373905	9606.ENSP00000354681	0	0	0	0.564	0.145	0.122	0	0.592	0.413
DNM2	DNM3	9606.ENSP00000373905	9606.ENSP00000356705	0	0	0	0.980	0.053	0.805	0.900	0.790	0.980
DNM2	MYO6	9606.ENSP00000373905	9606.ENSP00000358994	0	0	0	0	0.064	0.057	0.600	0.228	0.691
DNM2	OCRL	9606.ENSP00000373905	9606.ENSP00000360154	0	0	0	0	0.095	0.139	0.600	0.299	0.752
DNM2	PODXL	9606.ENSP00000373905	9606.ENSP00000367817	0	0	0	0	0.057	0	0	0.694	0.699
DNM2	AP1S3	9606.ENSP00000373905	9606.ENSP00000379891	0	0	0	0	0	0	0.600	0.062	0.608
DNM2	CLTC	9606.ENSP00000373905	9606.ENSP00000479606	0	0	0	0	0.173	0.369	0.600	0.792	0.950
DNM3	GAK	9606.ENSP00000356705	9606.ENSP00000314499	0	0	0	0	0.138	0.603	0	0.540	0.829
DNM3	SYN3	9606.ENSP00000356705	9606.ENSP00000351614	0	0	0	0	0.105	0.179	0	0.305	0.445
DNM3	DLG2	9606.ENSP00000356705	9606.ENSP00000365272	0	0	0	0	0.211	0.056	0	0.262	0.403
DNM3	SYNPR	9606.ENSP00000356705	9606.ENSP00000418994	0	0	0	0	0.314	0	0	0.170	0.406
DNM3	AP1S3	9606.ENSP00000356705	9606.ENSP00000379891	0	0	0	0	0	0	0.600	0.062	0.608
DNM3	CLTC	9606.ENSP00000356705	9606.ENSP00000479606	0	0	0	0	0.104	0.369	0.600	0.538	0.881
DNM3	DNM2	9606.ENSP00000356705	9606.ENSP00000373905	0	0	0	0.980	0.053	0.805	0.900	0.790	0.980
DOK2	PTPN6	9606.ENSP00000276420	9606.ENSP00000391592	0	0	0	0	0.184	0.058	0	0.294	0.409
DOK2	EML4	9606.ENSP00000276420	9606.ENSP00000320663	0	0	0	0	0	0.067	0	0.410	0.425
DOK2	CD48	9606.ENSP00000276420	9606.ENSP00000484431	0	0	0	0	0.351	0	0	0.306	0.530
DOK2	PAK1	9606.ENSP00000276420	9606.ENSP00000278568	0	0	0	0	0	0	0.900	0.071	0.903
DPF1	SMARCA2	9606.ENSP00000347716	9606.ENSP00000265773	0	0	0	0	0	0.398	0.720	0.546	0.917
DPF1	CTDSP1	9606.ENSP00000347716	9606.ENSP00000273062	0	0	0	0	0.062	0	0	0.398	0.411
DSE	DCN	9606.ENSP00000332151	9606.ENSP00000052754	0	0	0	0	0.097	0	0.900	0.539	0.954
DSE	CHST3	9606.ENSP00000332151	9606.ENSP00000362207	0	0	0	0	0	0	0	0.628	0.628
DSE	CHST15	9606.ENSP00000332151	9606.ENSP00000402394	0	0	0	0	0	0	0.900	0.678	0.966
DYNC1I1	SNX4	9606.ENSP00000320130	9606.ENSP00000251775	0	0	0	0	0.076	0	0.720	0.107	0.748
DYNC1I1	ACTR10	9606.ENSP00000320130	9606.ENSP00000254286	0	0	0	0	0.108	0.130	0.600	0.327	0.763
DYNC1I1	DYNC1LI2	9606.ENSP00000320130	9606.ENSP00000258198	0	0	0	0	0.063	0.747	0.800	0.797	0.989
DYNC1I1	CUX1	9606.ENSP00000320130	9606.ENSP00000353401	0	0	0	0	0.063	0	0	0.444	0.457
DYNC1LI2	SNX4	9606.ENSP00000258198	9606.ENSP00000251775	0	0	0	0	0.047	0.137	0.540	0.055	0.594
DYNC1LI2	ACTR10	9606.ENSP00000258198	9606.ENSP00000254286	0	0	0	0	0.062	0.800	0.600	0.107	0.924
DYNC1LI2	TBC1D31	9606.ENSP00000258198	9606.ENSP00000287380	0	0	0	0	0.062	0.157	0	0.323	0.417
DYNC1LI2	SPAG9	9606.ENSP00000258198	9606.ENSP00000262013	0	0	0	0	0.068	0.125	0	0.384	0.453
DYNC1LI2	CLIP1	9606.ENSP00000258198	9606.ENSP00000479322	0	0	0	0	0.062	0.104	0	0.411	0.461
DYNC1LI2	PRUNE2	9606.ENSP00000258198	9606.ENSP00000365908	0	0	0	0	0	0.485	0	0	0.485
DYNC1LI2	DYNC1I1	9606.ENSP00000258198	9606.ENSP00000320130	0	0	0	0	0.063	0.747	0.800	0.797	0.989
EFEMP2	ITPR1	9606.ENSP00000309953	9606.ENSP00000306253	0	0	0	0	0.063	0	0	0.414	0.427
EFEMP2	ARHGAP6	9606.ENSP00000309953	9606.ENSP00000338967	0	0	0	0	0.088	0	0	0.459	0.485
EFEMP2	MYH11	9606.ENSP00000309953	9606.ENSP00000379616	0	0	0	0	0	0	0	0.518	0.518
EHBP1	CNN1	9606.ENSP00000263991	9606.ENSP00000252456	0	0	0	0	0.062	0.167	0	0.575	0.639
EHBP1	TPM1	9606.ENSP00000263991	9606.ENSP00000351022	0	0	0	0	0.167	0.183	0	0.202	0.409
EHBP1	AIDA	9606.ENSP00000263991	9606.ENSP00000339161	0	0	0	0	0.062	0	0	0.425	0.438
EHBP1	C6orf106	9606.ENSP00000263991	9606.ENSP00000363135	0	0	0	0	0	0.168	0	0.393	0.473
EHBP1	RAB28	9606.ENSP00000263991	9606.ENSP00000328551	0	0	0	0	0.062	0.245	0	0.374	0.518
EHBP1	MYO6	9606.ENSP00000263991	9606.ENSP00000358994	0	0	0	0	0.049	0.076	0.540	0.068	0.572
EHBP1	MICAL3	9606.ENSP00000263991	9606.ENSP00000416015	0	0	0	0.548	0.065	0.057	0.540	0.195	0.591
EIF1AX	CCT8	9606.ENSP00000368927	9606.ENSP00000286788	0	0	0	0	0.396	0	0	0.058	0.406
EIF1AX	GLYR1	9606.ENSP00000368927	9606.ENSP00000322716	0.114	0	0	0	0	0	0	0.374	0.421
EIF1AX	PLEC	9606.ENSP00000368927	9606.ENSP00000323856	0	0	0	0	0.399	0.699	0	0	0.811
EIF1AX	RPL5	9606.ENSP00000368927	9606.ENSP00000359345	0.295	0	0	0	0.689	0	0	0.049	0.773
EIF1AX	TTC28	9606.ENSP00000368927	9606.ENSP00000381003	0	0	0	0	0.081	0	0	0.419	0.444
EIF1AX	RPP38	9606.ENSP00000368927	9606.ENSP00000478982	0.058	0	0	0	0.246	0.369	0	0.129	0.557
EIF1AX	RPL31	9606.ENSP00000368927	9606.ENSP00000386717	0	0	0	0	0.691	0	0	0	0.691
EIF1AX	EIF4G1	9606.ENSP00000368927	9606.ENSP00000416255	0	0	0	0	0.099	0.800	0	0.663	0.934
EIF4ENIF1	XRN1	9606.ENSP00000380659	9606.ENSP00000264951	0	0	0	0	0	0.212	0	0.643	0.707
EIF4ENIF1	GAK	9606.ENSP00000380659	9606.ENSP00000314499	0	0	0	0	0.559	0	0	0	0.559
EIF4ENIF1	AGO3	9606.ENSP00000380659	9606.ENSP00000362287	0	0	0	0	0.053	0.308	0	0.199	0.429
EIF4ENIF1	DCP1A	9606.ENSP00000380659	9606.ENSP00000476046	0	0	0	0	0.062	0.226	0	0.619	0.699
EIF4ENIF1	EIF4G1	9606.ENSP00000380659	9606.ENSP00000416255	0	0	0	0	0.066	0	0	0.735	0.742
EIF4ENIF1	LSM14A	9606.ENSP00000380659	9606.ENSP00000446271	0	0	0	0	0.065	0.940	0	0.767	0.986
EIF4G1	DDX5	9606.ENSP00000416255	9606.ENSP00000225792	0	0	0	0	0.324	0.183	0	0.215	0.528
EIF4G1	XRN1	9606.ENSP00000416255	9606.ENSP00000264951	0	0	0	0	0.165	0.105	0	0.765	0.809
EIF4G1	EIF4H	9606.ENSP00000416255	9606.ENSP00000265753	0	0	0	0	0.149	0.142	0.720	0.735	0.938
EIF4G1	TIMM44	9606.ENSP00000416255	9606.ENSP00000270538	0	0	0	0	0.080	0	0	0.385	0.410
EIF4G1	WDR3	9606.ENSP00000416255	9606.ENSP00000308179	0	0	0	0	0.544	0	0	0.058	0.552
EIF4G1	GAK	9606.ENSP00000416255	9606.ENSP00000314499	0	0	0	0	0.093	0.102	0	0.342	0.418
EIF4G1	PLA2G6	9606.ENSP00000416255	9606.ENSP00000333142	0	0	0	0	0.062	0	0	0.646	0.654
EIF4G1	SNCA	9606.ENSP00000416255	9606.ENSP00000338345	0	0	0	0	0	0	0	0.619	0.619
EIF4G1	SDAD1	9606.ENSP00000416255	9606.ENSP00000348596	0	0	0	0	0.402	0	0	0	0.402
EIF4G1	HBS1L	9606.ENSP00000416255	9606.ENSP00000356811	0	0	0	0	0.125	0.058	0	0.348	0.415
EIF4G1	RPL5	9606.ENSP00000416255	9606.ENSP00000359345	0	0	0	0	0.303	0	0	0.322	0.507
EIF4G1	SRSF3	9606.ENSP00000416255	9606.ENSP00000362820	0	0	0	0	0.085	0.270	0	0.485	0.626
EIF4G1	EIF1AX	9606.ENSP00000416255	9606.ENSP00000368927	0	0	0	0	0.099	0.800	0	0.663	0.934
EIF4G1	EIF4ENIF1	9606.ENSP00000416255	9606.ENSP00000380659	0	0	0	0	0.066	0	0	0.735	0.742
EIF4G1	CWC22	9606.ENSP00000416255	9606.ENSP00000387006	0	0	0	0	0.144	0	0	0.484	0.539
EIF4G1	GSPT1	9606.ENSP00000416255	9606.ENSP00000398131	0	0	0	0	0.353	0.058	0	0.360	0.576
EIF4G1	ILF3	9606.ENSP00000416255	9606.ENSP00000404121	0	0	0	0	0.218	0	0	0.322	0.447
EIF4G1	RRP12	9606.ENSP00000416255	9606.ENSP00000446184	0	0	0	0	0.550	0	0	0.051	0.554
EIF4G1	DCP1A	9606.ENSP00000416255	9606.ENSP00000476046	0	0	0	0	0.107	0.090	0	0.547	0.600
EIF4G1	LSM14A	9606.ENSP00000416255	9606.ENSP00000446271	0	0	0	0	0.115	0.248	0	0.790	0.848
EIF4G1	CNOT6L	9606.ENSP00000416255	9606.ENSP00000424896	0	0	0	0	0.083	0	0.900	0.366	0.936
EIF4H	XRN1	9606.ENSP00000265753	9606.ENSP00000264951	0	0	0	0	0.083	0.151	0	0.313	0.419
EIF4H	CCT8	9606.ENSP00000265753	9606.ENSP00000286788	0	0	0	0	0.403	0	0	0	0.403
EIF4H	GTF2IRD2	9606.ENSP00000265753	9606.ENSP00000406723	0	0	0	0	0	0	0	0.411	0.411
EIF4H	RPL31	9606.ENSP00000265753	9606.ENSP00000386717	0	0	0	0	0.436	0	0	0.061	0.448
EIF4H	CWC22	9606.ENSP00000265753	9606.ENSP00000387006	0	0	0	0	0.090	0.202	0	0.538	0.636
EIF4H	SRSF3	9606.ENSP00000265753	9606.ENSP00000362820	0	0	0	0	0.288	0.343	0	0.637	0.815
EIF4H	EIF4G1	9606.ENSP00000265753	9606.ENSP00000416255	0	0	0	0	0.149	0.142	0.720	0.735	0.938
ELAVL4	ALB	9606.ENSP00000349594	9606.ENSP00000295897	0	0	0	0	0	0	0	0.471	0.471
ELAVL4	SNCA	9606.ENSP00000349594	9606.ENSP00000338345	0	0	0	0	0.116	0	0	0.400	0.447
ELAVL4	DNAL1	9606.ENSP00000349594	9606.ENSP00000452037	0	0	0	0	0	0.056	0	0.422	0.431
ELAVL4	DCP1A	9606.ENSP00000349594	9606.ENSP00000476046	0	0	0	0	0	0	0	0.463	0.464
ELAVL4	RBFOX2	9606.ENSP00000349594	9606.ENSP00000413035	0	0	0	0	0.083	0	0	0.475	0.498
ELAVL4	KIF3A	9606.ENSP00000349594	9606.ENSP00000385808	0	0	0	0	0.117	0	0	0.456	0.499
ELK4	MKL1	9606.ENSP00000350681	9606.ENSP00000347847	0	0	0	0	0	0	0	0.405	0.405
ELMO2	OCRL	9606.ENSP00000290246	9606.ENSP00000360154	0	0	0	0	0.064	0	0	0.388	0.404
ELMO2	JMJD6	9606.ENSP00000290246	9606.ENSP00000394085	0	0	0	0	0.067	0.135	0	0.490	0.552
EMC2	ACLY	9606.ENSP00000220853	9606.ENSP00000253792	0	0	0	0	0.065	0	0	0.385	0.400
EMC2	OXR1	9606.ENSP00000220853	9606.ENSP00000405424	0	0	0	0	0.142	0	0	0.342	0.411
EMC2	FILIP1	9606.ENSP00000220853	9606.ENSP00000237172	0	0	0	0	0	0	0	0.637	0.637
EML4	KLC4	9606.ENSP00000320663	9606.ENSP00000259708	0	0	0	0	0.055	0.145	0	0.350	0.430
EML4	DOK2	9606.ENSP00000320663	9606.ENSP00000276420	0	0	0	0	0	0.067	0	0.410	0.425
EML4	CLTC	9606.ENSP00000320663	9606.ENSP00000479606	0	0	0	0	0.063	0.059	0	0.404	0.429
EML4	CUX1	9606.ENSP00000320663	9606.ENSP00000353401	0	0	0	0	0.062	0	0	0.561	0.570
ENOX2	UTP14A	9606.ENSP00000337146	9606.ENSP00000377944	0	0	0	0	0.323	0	0	0.234	0.459
EPB41L1	ITPR1	9606.ENSP00000337168	9606.ENSP00000306253	0	0	0	0	0	0.473	0	0.602	0.781
EPB41L1	DLG2	9606.ENSP00000337168	9606.ENSP00000365272	0	0	0	0	0.098	0.166	0	0.513	0.602
EPB41L1	MYO6	9606.ENSP00000337168	9606.ENSP00000358994	0	0	0	0	0.092	0.068	0.900	0.238	0.926
EPN2	EPN3	9606.ENSP00000320543	9606.ENSP00000268933	0	0	0	0.872	0.062	0.291	0.800	0.909	0.872
EPN2	FGFR4	9606.ENSP00000320543	9606.ENSP00000292408	0	0	0	0	0.062	0.243	0.600	0	0.691
EPN2	GAK	9606.ENSP00000320543	9606.ENSP00000314499	0	0	0	0	0.094	0.763	0	0.571	0.899
EPN2	VWA5B2	9606.ENSP00000320543	9606.ENSP00000398688	0	0	0	0	0.063	0	0	0.435	0.448
EPN2	DNM2	9606.ENSP00000320543	9606.ENSP00000373905	0	0	0	0	0.064	0.132	0	0.472	0.533
EPN2	CHRM2	9606.ENSP00000320543	9606.ENSP00000399745	0	0	0	0	0	0	0.600	0	0.600
EPN2	CLTC	9606.ENSP00000320543	9606.ENSP00000479606	0	0	0	0	0.062	0.670	0.600	0.518	0.932
EPN3	LRRC8D	9606.ENSP00000268933	9606.ENSP00000338887	0	0	0	0	0	0	0	0.449	0.449
EPN3	FGFR4	9606.ENSP00000268933	9606.ENSP00000292408	0	0	0	0	0.062	0.243	0.600	0.082	0.704
EPN3	EPN2	9606.ENSP00000268933	9606.ENSP00000320543	0	0	0	0.872	0.062	0.291	0.800	0.909	0.872
EPN3	GAK	9606.ENSP00000268933	9606.ENSP00000314499	0	0	0	0	0.094	0.763	0	0.476	0.877
EPN3	CLTC	9606.ENSP00000268933	9606.ENSP00000479606	0	0	0	0	0.062	0.567	0.540	0.601	0.915
ERC2	SLC17A7	9606.ENSP00000288221	9606.ENSP00000221485	0	0	0	0	0.146	0	0	0.375	0.444
ERC2	TUBGCP3	9606.ENSP00000288221	9606.ENSP00000261965	0	0	0	0	0	0	0	0.790	0.790
ERC2	ATP2B2	9606.ENSP00000288221	9606.ENSP00000353414	0	0	0	0	0.159	0	0	0.361	0.440
ERC2	SYT6	9606.ENSP00000288221	9606.ENSP00000477344	0	0	0	0	0.089	0.165	0	0.340	0.454
ERC2	GABRG3	9606.ENSP00000288221	9606.ENSP00000479113	0	0	0	0	0.085	0	0	0.443	0.469
ERC2	CACNA2D3	9606.ENSP00000288221	9606.ENSP00000419101	0	0	0	0	0.098	0	0	0.485	0.515
ERC2	BZRAP1	9606.ENSP00000288221	9606.ENSP00000345824	0	0	0	0	0.062	0.166	0	0.431	0.516
ERC2	DLG2	9606.ENSP00000288221	9606.ENSP00000365272	0	0	0	0	0.157	0	0	0.455	0.521
ERGIC1	SURF1	9606.ENSP00000377374	9606.ENSP00000361042	0	0	0	0	0.075	0	0	0.441	0.461
ERGIC1	SURF4	9606.ENSP00000377374	9606.ENSP00000361057	0	0	0	0	0.095	0.151	0	0.922	0.935
ERO1L	ITPR1	9606.ENSP00000379042	9606.ENSP00000306253	0	0	0	0	0	0	0	0.741	0.741
ERO1L	ABCF1	9606.ENSP00000379042	9606.ENSP00000313603	0	0	0	0	0.049	0	0	0.529	0.532
ERO1L	ANKRD45	9606.ENSP00000379042	9606.ENSP00000331268	0	0	0	0	0.166	0.070	0	0.327	0.432
ERO1L	ERO1LB	9606.ENSP00000379042	9606.ENSP00000346635	0	0	0	0.965	0	0.410	0.800	0.874	0.880
ERO1LB	ANKRD45	9606.ENSP00000346635	9606.ENSP00000331268	0	0	0	0	0.166	0.070	0	0.327	0.432
ERO1LB	MBTPS2	9606.ENSP00000346635	9606.ENSP00000368798	0	0	0	0	0.062	0	0	0.425	0.437
ERO1LB	ERO1L	9606.ENSP00000346635	9606.ENSP00000379042	0	0	0	0.965	0	0.410	0.800	0.874	0.880
ESR2	CTSD	9606.ENSP00000343925	9606.ENSP00000236671	0	0	0	0	0	0.056	0	0.421	0.430
ESR2	AHR	9606.ENSP00000343925	9606.ENSP00000242057	0	0	0	0	0	0.057	0	0.668	0.674
ESR2	ACSBG1	9606.ENSP00000343925	9606.ENSP00000258873	0	0	0	0	0	0	0	0.455	0.455
ESR2	ALB	9606.ENSP00000343925	9606.ENSP00000295897	0	0	0	0	0.052	0.058	0	0.537	0.550
ESR2	KAT5	9606.ENSP00000343925	9606.ENSP00000340330	0	0	0	0	0	0.221	0	0.453	0.556
ESR2	ARNT	9606.ENSP00000343925	9606.ENSP00000351407	0	0	0	0	0	0.213	0	0.275	0.405
ESR2	RBFOX2	9606.ENSP00000343925	9606.ENSP00000413035	0	0	0	0	0	0.270	0	0.389	0.534
ESR2	NCOA7	9606.ENSP00000343925	9606.ENSP00000376269	0	0	0	0	0	0.226	0	0.820	0.855
ESR2	UBA3	9606.ENSP00000343925	9606.ENSP00000354340	0	0	0	0	0	0.080	0.900	0.303	0.930
EVI5	RASGRP1	9606.ENSP00000359356	9606.ENSP00000310244	0	0	0	0	0	0	0	0.462	0.462
EVI5	RPL5	9606.ENSP00000359356	9606.ENSP00000359345	0	0	0	0	0	0	0	0.483	0.483
F2R	VASP	9606.ENSP00000321326	9606.ENSP00000245932	0	0	0	0	0.062	0	0	0.466	0.477
F2R	ALB	9606.ENSP00000321326	9606.ENSP00000295897	0	0	0	0	0	0	0	0.429	0.429
F2R	CHRM1	9606.ENSP00000321326	9606.ENSP00000306490	0	0	0	0	0	0	0.800	0.094	0.811
F2R	PTPN6	9606.ENSP00000321326	9606.ENSP00000391592	0	0	0	0	0	0	0	0.422	0.422
F2R	CHRM2	9606.ENSP00000321326	9606.ENSP00000399745	0	0	0	0	0	0	0.800	0.182	0.829
F2R	DNM2	9606.ENSP00000321326	9606.ENSP00000373905	0	0	0	0	0	0	0.900	0	0.900
FAF2	AGO3	9606.ENSP00000261942	9606.ENSP00000362287	0	0	0	0	0.066	0	0	0.387	0.402
FAF2	SVIP	9606.ENSP00000261942	9606.ENSP00000346130	0	0	0	0	0	0	0	0.412	0.412
FAF2	CUL2	9606.ENSP00000261942	9606.ENSP00000444856	0	0	0	0	0.063	0.281	0	0.250	0.451
FAF2	CUL3	9606.ENSP00000261942	9606.ENSP00000264414	0	0	0	0	0.063	0.281	0	0.333	0.512
FAM110B	CSNK1E	9606.ENSP00000355204	9606.ENSP00000380044	0	0	0	0	0	0.623	0	0	0.623
FAM122B	RIN2	9606.ENSP00000419592	9606.ENSP00000255006	0	0	0	0	0	0	0	0.516	0.516
FAM129C	TMC8	9606.ENSP00000335040	9606.ENSP00000325561	0	0	0	0	0.065	0	0	0.530	0.542
FAM131B	VCL	9606.ENSP00000410603	9606.ENSP00000211998	0	0	0	0	0.051	0	0.600	0	0.604
FAM131B	TRAK1	9606.ENSP00000410603	9606.ENSP00000328998	0	0	0	0	0	0	0.600	0	0.600
FAM131B	AKAP9	9606.ENSP00000410603	9606.ENSP00000348573	0	0	0	0	0	0	0.600	0.261	0.691
FAM131B	KSR1	9606.ENSP00000410603	9606.ENSP00000381958	0	0	0	0	0	0	0.600	0	0.600
FAM131B	TMEM130	9606.ENSP00000410603	9606.ENSP00000413163	0	0	0	0	0.156	0	0	0.396	0.469
FAM13A	IREB2	9606.ENSP00000264344	9606.ENSP00000258886	0	0	0	0	0	0	0	0.685	0.685
FAM13A	CWC22	9606.ENSP00000264344	9606.ENSP00000387006	0	0	0	0	0	0	0	0.421	0.421
FAM196A	SMOX	9606.ENSP00000429763	9606.ENSP00000478305	0	0	0	0	0	0	0	0.582	0.582
FANCA	MAD2L2	9606.ENSP00000373952	9606.ENSP00000235310	0	0	0	0	0.088	0	0	0.538	0.560
FANCA	KIF23	9606.ENSP00000373952	9606.ENSP00000260363	0	0	0	0	0.214	0	0	0.316	0.440
FANCA	RAD9A	9606.ENSP00000373952	9606.ENSP00000311360	0	0	0	0	0	0	0.900	0.264	0.923
FANCA	DNA2	9606.ENSP00000373952	9606.ENSP00000351185	0	0	0	0	0.139	0	0	0.403	0.464
FANCA	DCLRE1B	9606.ENSP00000373952	9606.ENSP00000358576	0	0	0	0	0.087	0	0.600	0.409	0.765
FANCA	RPA2	9606.ENSP00000373952	9606.ENSP00000363017	0	0	0	0	0.062	0	0.900	0.293	0.927
FANCA	RBBP8	9606.ENSP00000373952	9606.ENSP00000382628	0	0	0	0	0.076	0	0	0.492	0.511
FANCA	ZNF276	9606.ENSP00000373952	9606.ENSP00000415836	0	0	0	0	0	0	0	0.641	0.641
FBLIM1	VCL	9606.ENSP00000416387	9606.ENSP00000211998	0	0	0	0	0.124	0.180	0	0.471	0.587
FBLIM1	VASP	9606.ENSP00000416387	9606.ENSP00000245932	0	0	0	0	0	0.160	0.800	0.932	0.987
FBLIM1	FLNB	9606.ENSP00000416387	9606.ENSP00000420213	0	0	0	0	0.089	0.283	0	0.791	0.852
FCRL2	PTPN6	9606.ENSP00000355157	9606.ENSP00000391592	0	0	0	0	0	0.184	0	0.310	0.412
FEZF2	SLC17A7	9606.ENSP00000283268	9606.ENSP00000221485	0	0	0	0	0.111	0.057	0	0.411	0.463
FEZF2	NR4A2	9606.ENSP00000283268	9606.ENSP00000344479	0	0	0	0	0.062	0.061	0	0.390	0.415
FEZF2	NR2F1	9606.ENSP00000283268	9606.ENSP00000325819	0	0	0	0	0.085	0.076	0	0.476	0.518
FEZF2	TLE1	9606.ENSP00000283268	9606.ENSP00000365682	0	0	0	0	0	0.126	0	0.479	0.526
FEZF2	LHX2	9606.ENSP00000283268	9606.ENSP00000362717	0	0	0	0	0.138	0.058	0	0.528	0.583
FEZF2	CUX1	9606.ENSP00000283268	9606.ENSP00000353401	0	0	0	0	0	0.158	0	0.609	0.657
FGF18	BMP4	9606.ENSP00000274625	9606.ENSP00000245451	0	0	0	0	0	0	0	0.664	0.664
FGF18	METTL11B	9606.ENSP00000274625	9606.ENSP00000408058	0	0	0	0	0	0	0	0.443	0.443
FGF18	ALB	9606.ENSP00000274625	9606.ENSP00000295897	0	0	0	0	0	0	0	0.509	0.509
FGF18	FGFR4	9606.ENSP00000274625	9606.ENSP00000292408	0	0	0	0	0	0.329	0.600	0.775	0.934
FGFR4	BMP4	9606.ENSP00000292408	9606.ENSP00000245451	0	0	0	0	0.080	0.070	0	0.375	0.419
FGFR4	EPN3	9606.ENSP00000292408	9606.ENSP00000268933	0	0	0	0	0.062	0.243	0.600	0.082	0.704
FGFR4	FGF18	9606.ENSP00000292408	9606.ENSP00000274625	0	0	0	0	0	0.329	0.600	0.775	0.934
FGFR4	SH3GLB2	9606.ENSP00000292408	9606.ENSP00000361634	0	0	0	0	0	0	0.600	0	0.600
FGFR4	CSF1	9606.ENSP00000292408	9606.ENSP00000327513	0	0	0	0	0	0.145	0.600	0.108	0.668
FGFR4	EPN2	9606.ENSP00000292408	9606.ENSP00000320543	0	0	0	0	0.062	0.243	0.600	0	0.691
FHL1	VANGL1	9606.ENSP00000377710	9606.ENSP00000347672	0	0	0	0	0	0.343	0	0.143	0.412
FILIP1	EMC2	9606.ENSP00000237172	9606.ENSP00000220853	0	0	0	0	0	0	0	0.637	0.637
FILIP1	FLNB	9606.ENSP00000237172	9606.ENSP00000420213	0	0	0	0	0.049	0	0	0.445	0.450
FLNB	VCL	9606.ENSP00000420213	9606.ENSP00000211998	0	0	0	0	0.357	0.149	0	0.443	0.669
FLNB	FILIP1	9606.ENSP00000420213	9606.ENSP00000237172	0	0	0	0	0.049	0	0	0.445	0.450
FLNB	PAK1	9606.ENSP00000420213	9606.ENSP00000278568	0	0	0	0	0.062	0.114	0.800	0.097	0.829
FLNB	PPL	9606.ENSP00000420213	9606.ENSP00000340510	0	0	0	0	0.076	0	0	0.468	0.488
FLNB	TPM1	9606.ENSP00000420213	9606.ENSP00000351022	0	0	0	0	0.093	0.183	0	0.315	0.448
FLNB	ITGA8	9606.ENSP00000420213	9606.ENSP00000367316	0	0	0	0	0.081	0	0.600	0.216	0.686
FLNB	ARIH1	9606.ENSP00000420213	9606.ENSP00000369217	0	0	0	0	0.064	0	0.900	0.092	0.907
FLNB	TGFB1I1	9606.ENSP00000420213	9606.ENSP00000378332	0	0	0	0	0.065	0.149	0	0.335	0.424
FLNB	FBLIM1	9606.ENSP00000420213	9606.ENSP00000416387	0	0	0	0	0.089	0.283	0	0.791	0.852
FREM1	CUL3	9606.ENSP00000412940	9606.ENSP00000264414	0	0	0	0	0	0	0	0.453	0.453
FREM1	PDE5A	9606.ENSP00000412940	9606.ENSP00000347046	0	0	0	0	0.062	0	0	0.481	0.492
FREM1	PRDM10	9606.ENSP00000412940	9606.ENSP00000351686	0	0	0	0	0	0	0	0.465	0.465
FREM1	ITGA8	9606.ENSP00000412940	9606.ENSP00000367316	0	0	0	0	0.109	0	0.800	0.627	0.927
FREM1	SPOP	9606.ENSP00000412940	9606.ENSP00000377001	0	0	0	0	0	0	0	0.446	0.446
FRMD5	RAPH1	9606.ENSP00000403067	9606.ENSP00000316543	0	0	0	0	0	0	0	0.616	0.616
FRMD5	DMPK	9606.ENSP00000403067	9606.ENSP00000345997	0	0	0	0	0	0.058	0	0.403	0.414
FUBP3	SFSWAP	9606.ENSP00000318177	9606.ENSP00000437738	0	0	0	0	0.088	0	0	0.454	0.481
FUBP3	SRSF3	9606.ENSP00000318177	9606.ENSP00000362820	0	0	0	0	0.278	0	0	0.333	0.498
GABRA1	SLC17A7	9606.ENSP00000393097	9606.ENSP00000221485	0	0	0	0	0.346	0	0	0.363	0.566
GABRA1	CHRM1	9606.ENSP00000393097	9606.ENSP00000306490	0	0	0	0	0.351	0	0	0.397	0.592
GABRA1	ANO2	9606.ENSP00000393097	9606.ENSP00000348453	0	0	0	0	0.062	0	0.540	0	0.550
GABRA1	ATP2B2	9606.ENSP00000393097	9606.ENSP00000353414	0	0	0	0	0.381	0	0	0.092	0.414
GABRA1	GRIK3	9606.ENSP00000393097	9606.ENSP00000362183	0	0	0	0	0.157	0	0	0.438	0.506
GABRA1	CHRM2	9606.ENSP00000393097	9606.ENSP00000399745	0	0	0	0	0.085	0	0	0.395	0.423
GABRA1	KCNA2	9606.ENSP00000393097	9606.ENSP00000433109	0	0	0	0	0.347	0	0	0.293	0.519
GABRA1	GABRG3	9606.ENSP00000393097	9606.ENSP00000479113	0	0	0	0.901	0.110	0.270	0.600	0.668	0.735
GABRG3	ERC2	9606.ENSP00000479113	9606.ENSP00000288221	0	0	0	0	0.085	0	0	0.443	0.469
GABRG3	OCA2	9606.ENSP00000479113	9606.ENSP00000346659	0	0	0	0	0.077	0	0	0.520	0.538
GABRG3	ANO2	9606.ENSP00000479113	9606.ENSP00000348453	0	0	0	0	0.062	0	0.540	0.062	0.559
GABRG3	GRIK3	9606.ENSP00000479113	9606.ENSP00000362183	0	0	0	0	0.076	0	0	0.391	0.413
GABRG3	GABRA1	9606.ENSP00000479113	9606.ENSP00000393097	0	0	0	0.901	0.110	0.270	0.600	0.668	0.735
GABRG3	CHRM2	9606.ENSP00000479113	9606.ENSP00000399745	0	0	0	0	0.062	0	0	0.465	0.476
GAK	VPS13C	9606.ENSP00000314499	9606.ENSP00000261517	0	0	0	0	0.183	0.126	0	0.269	0.432
GAK	EPN3	9606.ENSP00000314499	9606.ENSP00000268933	0	0	0	0	0.094	0.763	0	0.476	0.877
GAK	NR4A2	9606.ENSP00000314499	9606.ENSP00000344479	0	0	0	0	0	0	0	0.416	0.416
GAK	EIF4G1	9606.ENSP00000314499	9606.ENSP00000416255	0	0	0	0	0.093	0.102	0	0.342	0.418
GAK	ARHGEF11	9606.ENSP00000314499	9606.ENSP00000357177	0	0	0	0	0.091	0.378	0	0.054	0.418
GAK	WNK1	9606.ENSP00000314499	9606.ENSP00000341292	0	0	0	0.542	0.198	0.367	0	0.070	0.478
GAK	PCGF3	9606.ENSP00000314499	9606.ENSP00000354724	0	0	0	0	0.128	0	0	0.449	0.499
GAK	OPA1	9606.ENSP00000314499	9606.ENSP00000354681	0	0	0	0	0.123	0.347	0	0.207	0.506
GAK	EIF4ENIF1	9606.ENSP00000314499	9606.ENSP00000380659	0	0	0	0	0.559	0	0	0	0.559
GAK	ANKRD45	9606.ENSP00000314499	9606.ENSP00000331268	0	0	0	0	0.062	0.152	0	0.564	0.622
GAK	OCRL	9606.ENSP00000314499	9606.ENSP00000360154	0	0	0	0	0.066	0.075	0.600	0.312	0.730
GAK	AP1S3	9606.ENSP00000314499	9606.ENSP00000379891	0	0	0	0	0.063	0.266	0.600	0.191	0.747
GAK	SNCA	9606.ENSP00000314499	9606.ENSP00000338345	0	0	0	0	0.056	0	0	0.774	0.778
GAK	DNM3	9606.ENSP00000314499	9606.ENSP00000356705	0	0	0	0	0.138	0.603	0	0.540	0.829
GAK	EPN2	9606.ENSP00000314499	9606.ENSP00000320543	0	0	0	0	0.094	0.763	0	0.571	0.899
GAK	DNM2	9606.ENSP00000314499	9606.ENSP00000373905	0	0	0	0	0.215	0.603	0.600	0.540	0.935
GAK	CLTC	9606.ENSP00000314499	9606.ENSP00000479606	0	0	0	0	0.118	0.964	0.600	0.725	0.996
GATA3	DDX5	9606.ENSP00000368632	9606.ENSP00000225792	0	0	0	0	0	0	0.600	0.055	0.606
GATA3	AHR	9606.ENSP00000368632	9606.ENSP00000242057	0	0	0	0	0	0	0	0.504	0.504
GATA3	BMP4	9606.ENSP00000368632	9606.ENSP00000245451	0	0	0	0	0.099	0.105	0	0.539	0.596
GATA3	MNAT1	9606.ENSP00000368632	9606.ENSP00000261245	0	0	0	0	0	0	0.900	0.084	0.904
GATA3	ALB	9606.ENSP00000368632	9606.ENSP00000295897	0	0	0	0	0.088	0	0	0.375	0.406
GATA3	GBX2	9606.ENSP00000368632	9606.ENSP00000302251	0	0	0	0	0.064	0.108	0	0.363	0.422
GATA3	KAT5	9606.ENSP00000368632	9606.ENSP00000340330	0	0	0	0	0	0	0.600	0.148	0.644
GATA3	TEAD4	9606.ENSP00000368632	9606.ENSP00000352926	0	0	0	0	0	0.102	0	0.555	0.583
GATA3	ZEB1	9606.ENSP00000368632	9606.ENSP00000354487	0	0	0	0	0.062	0.138	0	0.385	0.459
GATA3	HLX	9606.ENSP00000368632	9606.ENSP00000355870	0	0	0	0	0	0.059	0	0.415	0.425
GATA3	POU2F1	9606.ENSP00000368632	9606.ENSP00000356840	0	0	0	0	0.053	0.062	0.600	0.236	0.692
GATA3	IKZF2	9606.ENSP00000368632	9606.ENSP00000412869	0	0	0	0	0	0.078	0	0.423	0.445
GATA3	NFATC1	9606.ENSP00000368632	9606.ENSP00000389377	0	0	0	0	0	0.153	0	0.480	0.540
GATA3	IL33	9606.ENSP00000368632	9606.ENSP00000370842	0	0	0	0	0	0	0.900	0.688	0.967
GBX2	BMP4	9606.ENSP00000302251	9606.ENSP00000245451	0	0	0	0	0	0.057	0	0.425	0.434
GBX2	NR4A2	9606.ENSP00000302251	9606.ENSP00000344479	0	0	0	0	0.052	0.067	0	0.378	0.402
GBX2	GATA3	9606.ENSP00000302251	9606.ENSP00000368632	0	0	0	0	0.064	0.108	0	0.363	0.422
GBX2	NR2F1	9606.ENSP00000302251	9606.ENSP00000325819	0	0	0	0	0.076	0.070	0	0.390	0.430
GBX2	LHX9	9606.ENSP00000302251	9606.ENSP00000356357	0	0	0	0	0	0.144	0	0.476	0.532
GBX2	LHX2	9606.ENSP00000302251	9606.ENSP00000362717	0	0	0	0	0.065	0.144	0	0.535	0.596
GFPT1	GFPT2	9606.ENSP00000349860	9606.ENSP00000253778	0	0	0.448	0.980	0	0.680	0.800	0.921	0.935
GFPT1	GLS2	9606.ENSP00000349860	9606.ENSP00000310447	0.041	0	0	0	0	0	0.900	0.358	0.933
GFPT1	MBTPS2	9606.ENSP00000349860	9606.ENSP00000368798	0.212	0	0	0	0	0	0	0.270	0.400
GFPT2	PGM2	9606.ENSP00000253778	9606.ENSP00000371393	0.135	0	0	0	0.063	0	0	0.334	0.413
GFPT2	SEPW1	9606.ENSP00000253778	9606.ENSP00000473185	0	0	0	0	0	0	0	0.446	0.446
GFPT2	GLS2	9606.ENSP00000253778	9606.ENSP00000310447	0.041	0	0	0	0	0	0.900	0.266	0.923
GFPT2	GFPT1	9606.ENSP00000253778	9606.ENSP00000349860	0	0	0.448	0.980	0	0.680	0.800	0.921	0.935
GH1	ALB	9606.ENSP00000312673	9606.ENSP00000295897	0	0	0	0	0.063	0.800	0	0.429	0.883
GH1	PTPN6	9606.ENSP00000312673	9606.ENSP00000391592	0	0	0	0	0	0	0.900	0	0.900
GID4	DCAF11	9606.ENSP00000268719	9606.ENSP00000415556	0	0	0	0	0	0	0	0.437	0.437
GJA5	DMPK	9606.ENSP00000484552	9606.ENSP00000345997	0	0	0	0	0	0.057	0	0.431	0.440
GJA5	SCN5A	9606.ENSP00000484552	9606.ENSP00000410257	0	0	0	0	0	0.056	0	0.759	0.763
GLS2	GFPT2	9606.ENSP00000310447	9606.ENSP00000253778	0.041	0	0	0	0	0	0.900	0.266	0.923
GLS2	ACLY	9606.ENSP00000310447	9606.ENSP00000253792	0	0	0	0	0	0	0	0.459	0.459
GLS2	GFPT1	9606.ENSP00000310447	9606.ENSP00000349860	0.041	0	0	0	0	0	0.900	0.358	0.933
GLYR1	CLCN3	9606.ENSP00000322716	9606.ENSP00000261514	0	0	0	0	0.058	0	0	0.477	0.487
GLYR1	KDM1B	9606.ENSP00000322716	9606.ENSP00000297792	0	0	0	0	0.067	0.688	0	0.773	0.928
GLYR1	EIF1AX	9606.ENSP00000322716	9606.ENSP00000368927	0.114	0	0	0	0	0	0	0.374	0.421
GLYR1	CDYL	9606.ENSP00000322716	9606.ENSP00000380718	0.070	0	0	0	0.145	0.212	0	0.224	0.448
GLYR1	HADHA	9606.ENSP00000322716	9606.ENSP00000370023	0.070	0	0	0	0.092	0.347	0	0.214	0.508
GLYR1	PLA2G6	9606.ENSP00000322716	9606.ENSP00000333142	0	0	0	0	0	0.525	0	0	0.525
GLYR1	CEP95	9606.ENSP00000322716	9606.ENSP00000450461	0	0	0	0	0	0	0	0.541	0.541
GMNC	IWS1	9606.ENSP00000406164	9606.ENSP00000295321	0	0	0	0	0	0	0	0.461	0.461
GMNC	HCFC1	9606.ENSP00000406164	9606.ENSP00000309555	0	0	0	0	0	0	0	0.400	0.400
GPATCH2L	VPS13C	9606.ENSP00000261530	9606.ENSP00000261517	0	0	0	0	0.086	0	0	0.429	0.456
GPR68	MAP3K4	9606.ENSP00000434045	9606.ENSP00000375986	0	0	0	0	0	0	0	0.740	0.740
GPRC5B	LPHN2	9606.ENSP00000300571	9606.ENSP00000322270	0	0	0	0	0	0	0	0.496	0.496
GPRC5B	TEAD4	9606.ENSP00000300571	9606.ENSP00000352926	0	0	0	0	0	0	0	0.562	0.562
GPRC5B	ARHGEF11	9606.ENSP00000300571	9606.ENSP00000357177	0	0	0	0	0	0	0	0.568	0.568
GRIK3	SLC17A7	9606.ENSP00000362183	9606.ENSP00000221485	0	0	0	0	0.157	0.102	0	0.322	0.443
GRIK3	GABRG3	9606.ENSP00000362183	9606.ENSP00000479113	0	0	0	0	0.076	0	0	0.391	0.413
GRIK3	GABRA1	9606.ENSP00000362183	9606.ENSP00000393097	0	0	0	0	0.157	0	0	0.438	0.506
GRIK3	SCN5A	9606.ENSP00000362183	9606.ENSP00000410257	0	0	0	0	0	0.067	0.540	0.146	0.601
GSPT1	CCT7	9606.ENSP00000398131	9606.ENSP00000258091	0	0	0.248	0	0.262	0.058	0	0.167	0.507
GSPT1	XRN1	9606.ENSP00000398131	9606.ENSP00000264951	0	0	0	0	0.079	0.177	0	0.468	0.561
GSPT1	HSPA13	9606.ENSP00000398131	9606.ENSP00000285667	0	0.001	0	0	0.118	0.227	0	0.257	0.449
GSPT1	RAB28	9606.ENSP00000398131	9606.ENSP00000328551	0	0	0	0	0.046	0	0	0.430	0.433
GSPT1	RPL5	9606.ENSP00000398131	9606.ENSP00000359345	0	0	0	0	0.464	0.842	0	0.067	0.914
GSPT1	RABEPK	9606.ENSP00000398131	9606.ENSP00000362639	0	0	0	0	0.059	0.102	0	0.355	0.408
GSPT1	RPL31	9606.ENSP00000398131	9606.ENSP00000386717	0	0	0	0	0.137	0.838	0	0	0.854
GSPT1	EIF4G1	9606.ENSP00000398131	9606.ENSP00000416255	0	0	0	0	0.353	0.058	0	0.360	0.576
GTF2IRD2	EIF4H	9606.ENSP00000406723	9606.ENSP00000265753	0	0	0	0	0	0	0	0.411	0.411
HADHA	ACLY	9606.ENSP00000370023	9606.ENSP00000253792	0.042	0	0	0	0.063	0.105	0	0.382	0.437
HADHA	CCT7	9606.ENSP00000370023	9606.ENSP00000258091	0	0	0	0	0.062	0	0	0.470	0.482
HADHA	GLYR1	9606.ENSP00000370023	9606.ENSP00000322716	0.070	0	0	0	0.092	0.347	0	0.214	0.508
HADHA	ADRA1D	9606.ENSP00000370023	9606.ENSP00000368766	0	0	0	0	0	0	0	0.537	0.537
HADHA	PDHA1	9606.ENSP00000370023	9606.ENSP00000369134	0	0	0	0	0.074	0.128	0	0.330	0.412
HBS1L	XRN1	9606.ENSP00000356811	9606.ENSP00000264951	0	0	0	0	0.093	0.348	0	0.754	0.842
HBS1L	TMCC2	9606.ENSP00000356811	9606.ENSP00000350718	0	0	0	0	0	0	0	0.446	0.446
HBS1L	ZNF346	9606.ENSP00000356811	9606.ENSP00000350869	0	0	0	0	0	0	0	0.747	0.747
HBS1L	DCP1A	9606.ENSP00000356811	9606.ENSP00000476046	0	0	0	0	0.118	0.224	0	0.211	0.413
HBS1L	EIF4G1	9606.ENSP00000356811	9606.ENSP00000416255	0	0	0	0	0.125	0.058	0	0.348	0.415
HBS1L	IFRD1	9606.ENSP00000356811	9606.ENSP00000384477	0	0	0	0	0.062	0	0	0.443	0.455
HBS1L	RPL31	9606.ENSP00000356811	9606.ENSP00000386717	0	0	0	0	0.108	0.864	0	0	0.873
HBS1L	RPL5	9606.ENSP00000356811	9606.ENSP00000359345	0	0	0	0	0.372	0.871	0	0.067	0.918
HCFC1	THAP1	9606.ENSP00000309555	9606.ENSP00000254250	0	0	0	0	0	0.486	0	0.957	0.976
HCFC1	KDM1B	9606.ENSP00000309555	9606.ENSP00000297792	0	0	0	0	0.049	0	0.800	0.415	0.879
HCFC1	GMNC	9606.ENSP00000309555	9606.ENSP00000406164	0	0	0	0	0	0	0	0.400	0.400
HCFC1	LIN54	9606.ENSP00000309555	9606.ENSP00000341947	0	0	0	0	0.122	0	0	0.427	0.475
HCFC1	POLE3	9606.ENSP00000309555	9606.ENSP00000363286	0	0	0	0	0.087	0.650	0	0.059	0.673
HCFC1	TEX10	9606.ENSP00000309555	9606.ENSP00000364037	0	0	0	0	0	0	0.900	0.086	0.904
HCFC1	PHF20	9606.ENSP00000309555	9606.ENSP00000363124	0	0	0	0	0.063	0.239	0.900	0.438	0.954
HCFC1	POU2F1	9606.ENSP00000309555	9606.ENSP00000356840	0	0	0	0	0.055	0.698	0	0.934	0.979
HLX	GATA3	9606.ENSP00000355870	9606.ENSP00000368632	0	0	0	0	0	0.059	0	0.415	0.425
HLX	HMBOX1	9606.ENSP00000355870	9606.ENSP00000380516	0	0	0	0	0	0	0	0.560	0.560
HLX	TLE1	9606.ENSP00000355870	9606.ENSP00000365682	0	0	0	0	0	0.668	0	0.059	0.674
HMBOX1	HLX	9606.ENSP00000380516	9606.ENSP00000355870	0	0	0	0	0	0	0	0.560	0.560
HMBOX1	DCLRE1B	9606.ENSP00000380516	9606.ENSP00000358576	0	0	0	0	0	0	0	0.433	0.433
HMBOX1	ZNF276	9606.ENSP00000380516	9606.ENSP00000415836	0	0	0	0	0	0.056	0	0.566	0.572
HMGA1	C6orf106	9606.ENSP00000399888	9606.ENSP00000363135	0	0	0	0	0	0	0	0.438	0.438
HMHA1	DGKI	9606.ENSP00000439601	9606.ENSP00000288490	0	0	0	0	0	0	0	0.472	0.472
HMHA1	INADL	9606.ENSP00000439601	9606.ENSP00000360200	0	0	0	0	0.094	0.656	0	0	0.675
HMOX1	APLP1	9606.ENSP00000216117	9606.ENSP00000221891	0	0	0	0	0	0	0	0.416	0.416
HMOX1	ARNT	9606.ENSP00000216117	9606.ENSP00000351407	0	0	0	0	0	0	0	0.433	0.433
HMOX1	SLC48A1	9606.ENSP00000216117	9606.ENSP00000415998	0	0	0	0	0	0	0	0.444	0.444
HMOX1	SNCA	9606.ENSP00000216117	9606.ENSP00000338345	0	0	0	0	0	0	0	0.460	0.459
HMOX1	IREB2	9606.ENSP00000216117	9606.ENSP00000258886	0	0	0	0	0	0	0	0.470	0.470
HMOX1	SPP1	9606.ENSP00000216117	9606.ENSP00000378517	0	0	0	0	0.062	0	0	0.494	0.505
HMOX1	AHR	9606.ENSP00000216117	9606.ENSP00000242057	0	0	0	0	0.062	0	0	0.510	0.520
HMOX1	ALB	9606.ENSP00000216117	9606.ENSP00000295897	0	0	0	0	0	0	0	0.693	0.693
HMOX1	CUL3	9606.ENSP00000216117	9606.ENSP00000264414	0	0	0	0	0	0	0	0.697	0.697
HMOX1	NFE2L2	9606.ENSP00000216117	9606.ENSP00000380252	0	0	0	0	0	0	0.900	0.916	0.991
HNRNPA3	DDX5	9606.ENSP00000376309	9606.ENSP00000225792	0	0	0	0	0.120	0.368	0.800	0.279	0.909
HNRNPA3	CBX3	9606.ENSP00000376309	9606.ENSP00000336687	0	0	0	0	0.193	0.130	0	0.227	0.411
HNRNPA3	SRSF3	9606.ENSP00000376309	9606.ENSP00000362820	0	0	0	0	0.566	0.181	0	0.248	0.709
HNRNPA3	SFSWAP	9606.ENSP00000376309	9606.ENSP00000437738	0	0	0	0	0.056	0	0	0.465	0.474
HNRNPA3	ILF3	9606.ENSP00000376309	9606.ENSP00000404121	0	0	0	0	0.422	0.312	0	0.186	0.648
HNRNPA3	NFE2L2	9606.ENSP00000376309	9606.ENSP00000380252	0	0	0	0	0	0	0	0.653	0.653
HOMER2	LRRC7	9606.ENSP00000305632	9606.ENSP00000035383	0	0	0	0	0.062	0	0	0.474	0.486
HOMER2	ZC2HC1A	9606.ENSP00000305632	9606.ENSP00000263849	0	0	0	0	0	0	0	0.530	0.530
HOMER2	INADL	9606.ENSP00000305632	9606.ENSP00000360200	0	0	0	0	0.049	0.666	0	0	0.668
HOMER2	DLG2	9606.ENSP00000305632	9606.ENSP00000365272	0	0	0	0	0.062	0.104	0.600	0.265	0.720
HOMER2	ITPR1	9606.ENSP00000305632	9606.ENSP00000306253	0	0	0	0	0.063	0.327	0	0.767	0.841
HSPA13	ACTR10	9606.ENSP00000285667	9606.ENSP00000254286	0	0	0	0	0	0.150	0	0.604	0.649
HSPA13	TIMM44	9606.ENSP00000285667	9606.ENSP00000270538	0	0	0	0	0.089	0.258	0	0.326	0.505
HSPA13	TARS2	9606.ENSP00000285667	9606.ENSP00000358060	0	0	0.354	0	0.083	0.062	0	0.101	0.433
HSPA13	CD47	9606.ENSP00000285667	9606.ENSP00000355361	0	0	0	0	0	0	0	0.435	0.435
HSPA13	GSPT1	9606.ENSP00000285667	9606.ENSP00000398131	0	0.001	0	0	0.118	0.227	0	0.257	0.449
HSPA13	RBPMS	9606.ENSP00000285667	9606.ENSP00000340176	0	0	0	0	0	0	0	0.501	0.501
HSPA13	ZBTB38	9606.ENSP00000285667	9606.ENSP00000426387	0	0	0	0	0	0.057	0	0.620	0.627
HSPA13	NUP205	9606.ENSP00000285667	9606.ENSP00000285968	0	0	0	0	0	0.076	0.900	0	0.903
IFRD1	HBS1L	9606.ENSP00000384477	9606.ENSP00000356811	0	0	0	0	0.062	0	0	0.443	0.455
IFRD1	RPL5	9606.ENSP00000384477	9606.ENSP00000359345	0	0	0	0	0	0.527	0	0	0.527
IFRD1	RPL31	9606.ENSP00000384477	9606.ENSP00000386717	0	0	0	0	0	0.527	0	0.189	0.600
IFRD1	DIXDC1	9606.ENSP00000384477	9606.ENSP00000394352	0	0	0	0	0	0	0	0.678	0.678
IKZF2	KAT5	9606.ENSP00000412869	9606.ENSP00000340330	0	0	0	0	0	0.114	0	0.391	0.437
IKZF2	GATA3	9606.ENSP00000412869	9606.ENSP00000368632	0	0	0	0	0	0.078	0	0.423	0.445
IKZF2	TTC28	9606.ENSP00000412869	9606.ENSP00000381003	0	0	0	0	0	0.063	0	0.439	0.452
IL33	AHR	9606.ENSP00000370842	9606.ENSP00000242057	0	0	0	0	0.062	0	0	0.408	0.420
IL33	ALB	9606.ENSP00000370842	9606.ENSP00000295897	0	0	0	0	0	0	0	0.448	0.448
IL33	CSF1	9606.ENSP00000370842	9606.ENSP00000327513	0	0	0	0	0.062	0	0	0.414	0.426
IL33	IRAK1	9606.ENSP00000370842	9606.ENSP00000358997	0	0	0	0	0	0	0.600	0.464	0.776
IL33	GATA3	9606.ENSP00000370842	9606.ENSP00000368632	0	0	0	0	0	0	0.900	0.688	0.967
ILDR1	UCK2	9606.ENSP00000345667	9606.ENSP00000356853	0	0	0	0	0	0	0	0.603	0.603
ILF3	DDX5	9606.ENSP00000404121	9606.ENSP00000225792	0	0	0	0	0.206	0.122	0	0.579	0.681
ILF3	ZNF346	9606.ENSP00000404121	9606.ENSP00000350869	0	0	0	0	0	0.625	0	0.385	0.759
ILF3	RPL5	9606.ENSP00000404121	9606.ENSP00000359345	0	0	0	0	0.322	0.131	0	0.120	0.436
ILF3	SRSF3	9606.ENSP00000404121	9606.ENSP00000362820	0	0	0	0	0.866	0.272	0	0.335	0.929
ILF3	HNRNPA3	9606.ENSP00000404121	9606.ENSP00000376309	0	0	0	0	0.422	0.312	0	0.186	0.648
ILF3	EIF4G1	9606.ENSP00000404121	9606.ENSP00000416255	0	0	0	0	0.218	0	0	0.322	0.447
ILF3	RBFOX2	9606.ENSP00000404121	9606.ENSP00000413035	0	0	0	0	0.052	0	0	0.530	0.536
IMMT	KIF23	9606.ENSP00000387262	9606.ENSP00000260363	0	0	0	0	0.065	0.270	0	0.461	0.599
IMMT	CHCHD3	9606.ENSP00000387262	9606.ENSP00000262570	0	0	0	0	0.266	0.814	0.900	0.986	0.999
IMMT	OPA1	9606.ENSP00000387262	9606.ENSP00000354681	0	0	0	0	0.069	0.274	0	0.567	0.682
IMMT	PDHA1	9606.ENSP00000387262	9606.ENSP00000369134	0	0	0	0	0.196	0.193	0	0.384	0.566
INADL	HOMER2	9606.ENSP00000360200	9606.ENSP00000305632	0	0	0	0	0.049	0.666	0	0	0.668
INADL	VANGL1	9606.ENSP00000360200	9606.ENSP00000347672	0	0	0	0	0	0.401	0	0.140	0.463
INADL	CRB3	9606.ENSP00000360200	9606.ENSP00000349204	0	0	0	0	0	0.213	0.800	0.828	0.970
INADL	ZEB1	9606.ENSP00000360200	9606.ENSP00000354487	0	0	0	0	0.049	0	0	0.411	0.416
INADL	HMHA1	9606.ENSP00000360200	9606.ENSP00000439601	0	0	0	0	0.094	0.656	0	0	0.675
INADL	NPHP4	9606.ENSP00000360200	9606.ENSP00000367398	0	0	0	0	0.055	0	0	0.698	0.703
INADL	PLEKHG5	9606.ENSP00000360200	9606.ENSP00000439625	0	0	0	0	0.062	0.652	0	0.865	0.952
INADL	AMOTL2	9606.ENSP00000360200	9606.ENSP00000424765	0	0	0	0	0	0.267	0.800	0.723	0.956
INPP5F	PI4KA	9606.ENSP00000354519	9606.ENSP00000255882	0	0	0	0	0.063	0.144	0.800	0.231	0.860
INPP5F	MTMR4	9606.ENSP00000354519	9606.ENSP00000325285	0	0	0	0	0.062	0	0.650	0.138	0.692
INPP5F	OCRL	9606.ENSP00000354519	9606.ENSP00000360154	0	0	0	0	0.062	0.121	0.650	0.312	0.775
INPP5F	PI4KB	9606.ENSP00000354519	9606.ENSP00000357869	0	0	0	0	0.063	0.144	0.800	0.115	0.839
IRAK1	VASP	9606.ENSP00000358997	9606.ENSP00000245932	0	0	0	0	0.069	0.339	0	0.499	0.665
IRAK1	NFKBIZ	9606.ENSP00000358997	9606.ENSP00000325663	0	0	0	0	0.062	0.120	0	0.538	0.585
IRAK1	CARD11	9606.ENSP00000358997	9606.ENSP00000380150	0	0	0	0	0.062	0.070	0	0.401	0.432
IRAK1	SURF4	9606.ENSP00000358997	9606.ENSP00000361057	0	0	0	0	0.096	0.074	0	0.410	0.463
IRAK1	SPP1	9606.ENSP00000358997	9606.ENSP00000378517	0	0	0	0	0	0.182	0	0.700	0.744
IRAK1	IL33	9606.ENSP00000358997	9606.ENSP00000370842	0	0	0	0	0	0	0.600	0.464	0.776
IRAK1	TLR6	9606.ENSP00000358997	9606.ENSP00000389600	0	0	0	0	0.052	0.128	0.900	0.618	0.964
IREB2	HMOX1	9606.ENSP00000258886	9606.ENSP00000216117	0	0	0	0	0	0	0	0.470	0.470
IREB2	ACLY	9606.ENSP00000258886	9606.ENSP00000253792	0.079	0	0	0	0.111	0.215	0	0.251	0.454
IREB2	ISCA1	9606.ENSP00000258886	9606.ENSP00000365159	0.111	0	0	0	0.062	0	0	0.484	0.532
IREB2	FAM13A	9606.ENSP00000258886	9606.ENSP00000264344	0	0	0	0	0	0	0	0.685	0.685
ISCA1	IREB2	9606.ENSP00000365159	9606.ENSP00000258886	0.111	0	0	0	0.062	0	0	0.484	0.532
ISCA1	PDHA1	9606.ENSP00000365159	9606.ENSP00000369134	0.041	0	0	0	0.065	0.385	0	0.054	0.408
ITFG1	CHMP4B	9606.ENSP00000319918	9606.ENSP00000217402	0	0	0	0	0.065	0	0	0.390	0.405
ITFG1	C3	9606.ENSP00000319918	9606.ENSP00000245907	0	0	0	0	0	0	0	0.544	0.544
ITFG1	ITPRIPL2	9606.ENSP00000319918	9606.ENSP00000370849	0	0	0	0	0	0	0	0.403	0.403
ITGA8	VCL	9606.ENSP00000367316	9606.ENSP00000211998	0	0	0	0	0.108	0	0	0.431	0.471
ITGA8	VASP	9606.ENSP00000367316	9606.ENSP00000245932	0	0	0	0	0.056	0	0.600	0.058	0.613
ITGA8	VWA5B2	9606.ENSP00000367316	9606.ENSP00000398688	0	0	0	0	0	0	0	0.482	0.482
ITGA8	FLNB	9606.ENSP00000367316	9606.ENSP00000420213	0	0	0	0	0.081	0	0.600	0.216	0.686
ITGA8	LAMB3	9606.ENSP00000367316	9606.ENSP00000375778	0	0	0	0	0.063	0.103	0.600	0.334	0.746
ITGA8	SPP1	9606.ENSP00000367316	9606.ENSP00000378517	0	0	0	0	0.054	0	0.900	0.219	0.919
ITGA8	FREM1	9606.ENSP00000367316	9606.ENSP00000412940	0	0	0	0	0.109	0	0.800	0.627	0.927
ITPKA	CHRM1	9606.ENSP00000260386	9606.ENSP00000306490	0	0	0	0	0.132	0	0	0.372	0.432
ITPKA	ITPR1	9606.ENSP00000260386	9606.ENSP00000306253	0	0	0	0	0.062	0.123	0	0.402	0.465
ITPKA	PLCH2	9606.ENSP00000260386	9606.ENSP00000367747	0	0	0	0	0.096	0	0.650	0.202	0.725
ITPKA	ANKRD45	9606.ENSP00000260386	9606.ENSP00000331268	0	0	0	0	0.062	0	0	0.736	0.742
ITPKA	OCRL	9606.ENSP00000260386	9606.ENSP00000360154	0	0	0	0	0	0	0.900	0.152	0.911
ITPR1	ITPKA	9606.ENSP00000306253	9606.ENSP00000260386	0	0	0	0	0.062	0.123	0	0.402	0.465
ITPR1	CALB1	9606.ENSP00000306253	9606.ENSP00000265431	0	0	0	0	0.063	0.056	0	0.502	0.521
ITPR1	HOMER2	9606.ENSP00000306253	9606.ENSP00000305632	0	0	0	0	0.063	0.327	0	0.767	0.841
ITPR1	EFEMP2	9606.ENSP00000306253	9606.ENSP00000309953	0	0	0	0	0.063	0	0	0.414	0.427
ITPR1	PDE5A	9606.ENSP00000306253	9606.ENSP00000347046	0	0	0	0	0.062	0.270	0	0.262	0.450
ITPR1	ATP2C1	9606.ENSP00000306253	9606.ENSP00000421326	0	0	0	0	0.078	0.172	0	0.354	0.464
ITPR1	PPP3CC	9606.ENSP00000306253	9606.ENSP00000380878	0	0	0	0	0.063	0.104	0.360	0.144	0.478
ITPR1	SLC8A1	9606.ENSP00000306253	9606.ENSP00000384763	0	0	0	0	0.065	0.230	0	0.507	0.614
ITPR1	ATP2B2	9606.ENSP00000306253	9606.ENSP00000353414	0	0	0	0	0.106	0.131	0	0.546	0.616
ITPR1	CALML4	9606.ENSP00000306253	9606.ENSP00000419081	0	0	0	0	0.062	0.056	0.650	0.101	0.684
ITPR1	ERO1L	9606.ENSP00000306253	9606.ENSP00000379042	0	0	0	0	0	0	0	0.741	0.741
ITPR1	RASGRP1	9606.ENSP00000306253	9606.ENSP00000310244	0	0	0	0	0.092	0	0.650	0.270	0.747
ITPR1	EPB41L1	9606.ENSP00000306253	9606.ENSP00000337168	0	0	0	0	0	0.473	0	0.602	0.781
ITPR1	KAT5	9606.ENSP00000306253	9606.ENSP00000340330	0	0	0	0	0	0	0.800	0.247	0.843
ITPR1	AKAP9	9606.ENSP00000306253	9606.ENSP00000348573	0	0	0	0	0.062	0	0	0.936	0.937
ITPRIPL2	ITFG1	9606.ENSP00000370849	9606.ENSP00000319918	0	0	0	0	0	0	0	0.403	0.403
IWS1	GMNC	9606.ENSP00000295321	9606.ENSP00000406164	0	0	0	0	0	0	0	0.461	0.461
JADE1	CAMKK1	9606.ENSP00000226319	9606.ENSP00000158166	0	0	0	0	0.062	0.058	0	0.441	0.463
JADE1	PHF20	9606.ENSP00000226319	9606.ENSP00000363124	0	0	0	0	0.083	0.276	0	0.352	0.532
JADE1	KAT5	9606.ENSP00000226319	9606.ENSP00000340330	0	0	0	0	0.064	0.418	0	0.491	0.699
JADE1	NPHP4	9606.ENSP00000226319	9606.ENSP00000367398	0	0	0	0	0.054	0.400	0	0.691	0.810
JMJD6	PRPF38A	9606.ENSP00000394085	9606.ENSP00000257181	0	0	0	0	0.042	0.431	0	0	0.431
JMJD6	ELMO2	9606.ENSP00000394085	9606.ENSP00000290246	0	0	0	0	0.067	0.135	0	0.490	0.552
JMJD6	KDM1B	9606.ENSP00000394085	9606.ENSP00000297792	0	0	0	0	0.058	0	0	0.395	0.405
JMJD6	PHF2	9606.ENSP00000394085	9606.ENSP00000352185	0	0	0	0	0.053	0	0	0.419	0.427
JMJD6	BRD2	9606.ENSP00000394085	9606.ENSP00000378704	0	0	0	0	0	0.129	0	0.641	0.675
JMJD6	SFSWAP	9606.ENSP00000394085	9606.ENSP00000437738	0	0	0	0	0.053	0.410	0	0	0.417
KAT5	APLP1	9606.ENSP00000340330	9606.ENSP00000221891	0	0	0	0	0	0.192	0	0.369	0.468
KAT5	DDX5	9606.ENSP00000340330	9606.ENSP00000225792	0	0	0	0	0.062	0.057	0.600	0.195	0.677
KAT5	JADE1	9606.ENSP00000340330	9606.ENSP00000226319	0	0	0	0	0.064	0.418	0	0.491	0.699
KAT5	RAD51AP1	9606.ENSP00000340330	9606.ENSP00000228843	0	0	0	0	0	0	0.600	0.075	0.614
KAT5	CCNB1	9606.ENSP00000340330	9606.ENSP00000256442	0	0	0	0	0.065	0.237	0	0.456	0.579
KAT5	CUL3	9606.ENSP00000340330	9606.ENSP00000264414	0	0	0	0	0.066	0.285	0.900	0.233	0.942
KAT5	SMARCA2	9606.ENSP00000340330	9606.ENSP00000265773	0	0	0	0	0.065	0.162	0	0.505	0.578
KAT5	ITPR1	9606.ENSP00000340330	9606.ENSP00000306253	0	0	0	0	0	0	0.800	0.247	0.843
KAT5	RAD9A	9606.ENSP00000340330	9606.ENSP00000311360	0	0	0	0	0.062	0	0.600	0.329	0.726
KAT5	RAPH1	9606.ENSP00000340330	9606.ENSP00000316543	0	0	0	0	0	0.726	0	0	0.726
KAT5	PHF20	9606.ENSP00000340330	9606.ENSP00000363124	0	0	0	0	0.062	0.269	0	0.226	0.423
KAT5	RNF20	9606.ENSP00000340330	9606.ENSP00000373772	0	0	0	0	0.068	0.150	0	0.339	0.430
KAT5	IKZF2	9606.ENSP00000340330	9606.ENSP00000412869	0	0	0	0	0	0.114	0	0.391	0.437
KAT5	MKL1	9606.ENSP00000340330	9606.ENSP00000347847	0	0	0	0	0.049	0	0	0.442	0.447
KAT5	BRD2	9606.ENSP00000340330	9606.ENSP00000378704	0	0	0	0	0.064	0.185	0	0.381	0.487
KAT5	ZEB1	9606.ENSP00000340330	9606.ENSP00000354487	0	0	0	0	0	0.192	0	0.453	0.539
KAT5	ESR2	9606.ENSP00000340330	9606.ENSP00000343925	0	0	0	0	0	0.221	0	0.453	0.556
KAT5	UBE2V2	9606.ENSP00000340330	9606.ENSP00000428209	0	0	0	0	0.064	0.079	0.600	0.047	0.627
KAT5	GATA3	9606.ENSP00000340330	9606.ENSP00000368632	0	0	0	0	0	0	0.600	0.148	0.644
KAT5	RPA2	9606.ENSP00000340330	9606.ENSP00000363017	0	0	0	0	0.062	0	0.600	0.198	0.673
KAT5	DNA2	9606.ENSP00000340330	9606.ENSP00000351185	0	0	0	0	0.064	0.061	0.600	0.181	0.673
KAT5	TLE1	9606.ENSP00000340330	9606.ENSP00000365682	0	0	0	0	0.063	0	0.650	0.165	0.702
KAT5	RBBP8	9606.ENSP00000340330	9606.ENSP00000382628	0	0	0	0	0	0	0.600	0.457	0.773
KAT5	RECQL	9606.ENSP00000340330	9606.ENSP00000416739	0	0	0	0	0.062	0.788	0	0.060	0.796
KAT5	POLE4	9606.ENSP00000340330	9606.ENSP00000420176	0	0	0	0	0.064	0	0.900	0.054	0.903
KAT5	POLE3	9606.ENSP00000340330	9606.ENSP00000363286	0	0	0	0	0.049	0.084	0.900	0	0.905
KCNA2	KCNH3	9606.ENSP00000433109	9606.ENSP00000257981	0	0	0	0	0.189	0	0.500	0.406	0.738
KCNA2	RGS8	9606.ENSP00000433109	9606.ENSP00000258302	0	0	0	0	0.333	0	0	0.210	0.451
KCNA2	CHRM1	9606.ENSP00000433109	9606.ENSP00000306490	0	0	0	0	0.298	0	0	0.263	0.461
KCNA2	KCNK10	9606.ENSP00000433109	9606.ENSP00000312811	0	0	0	0	0.110	0	0	0.406	0.449
KCNA2	RPL5	9606.ENSP00000433109	9606.ENSP00000359345	0	0	0	0	0.212	0.262	0	0.062	0.406
KCNA2	DLG2	9606.ENSP00000433109	9606.ENSP00000365272	0	0	0	0	0.204	0.369	0	0.606	0.785
KCNA2	MAG	9606.ENSP00000433109	9606.ENSP00000376048	0	0	0	0	0.335	0	0	0.298	0.513
KCNA2	KIF3A	9606.ENSP00000433109	9606.ENSP00000385808	0	0	0	0	0.106	0.068	0	0.444	0.496
KCNA2	KCNS3	9606.ENSP00000433109	9606.ENSP00000385968	0	0	0.448	0.787	0.063	0.178	0.500	0.791	0.682
KCNA2	RPL31	9606.ENSP00000433109	9606.ENSP00000386717	0	0	0	0	0.231	0.262	0	0.078	0.431
KCNA2	GABRA1	9606.ENSP00000433109	9606.ENSP00000393097	0	0	0	0	0.347	0	0	0.293	0.519
KCNA2	SCN5A	9606.ENSP00000433109	9606.ENSP00000410257	0	0	0	0	0.062	0.165	0	0.594	0.655
KCNH3	TMEM130	9606.ENSP00000257981	9606.ENSP00000413163	0	0	0	0	0.104	0	0	0.371	0.412
KCNH3	KCNS3	9606.ENSP00000257981	9606.ENSP00000385968	0	0	0	0	0	0	0.500	0.290	0.630
KCNH3	KCNA2	9606.ENSP00000257981	9606.ENSP00000433109	0	0	0	0	0.189	0	0.500	0.406	0.738
KCNK10	KCNA2	9606.ENSP00000312811	9606.ENSP00000433109	0	0	0	0	0.110	0	0	0.406	0.449
KCNS3	KCNH3	9606.ENSP00000385968	9606.ENSP00000257981	0	0	0	0	0	0	0.500	0.290	0.630
KCNS3	TMEM37	9606.ENSP00000385968	9606.ENSP00000303148	0	0	0	0	0	0	0	0.497	0.497
KCNS3	RPL5	9606.ENSP00000385968	9606.ENSP00000359345	0	0	0	0	0.212	0.262	0	0.062	0.406
KCNS3	DLG2	9606.ENSP00000385968	9606.ENSP00000365272	0	0	0	0	0.064	0.140	0	0.330	0.413
KCNS3	SNTB1	9606.ENSP00000385968	9606.ENSP00000378965	0	0	0	0	0.060	0	0	0.414	0.426
KCNS3	RPL31	9606.ENSP00000385968	9606.ENSP00000386717	0	0	0	0	0.231	0.262	0	0.078	0.431
KCNS3	KCNA2	9606.ENSP00000385968	9606.ENSP00000433109	0	0	0.448	0.787	0.063	0.178	0.500	0.791	0.682
KDM1B	JMJD6	9606.ENSP00000297792	9606.ENSP00000394085	0	0	0	0	0.058	0	0	0.395	0.405
KDM1B	PHF2	9606.ENSP00000297792	9606.ENSP00000352185	0	0	0	0	0.152	0.062	0	0.321	0.412
KDM1B	CBX3	9606.ENSP00000297792	9606.ENSP00000336687	0	0	0	0	0.088	0.174	0	0.320	0.444
KDM1B	ZBTB43	9606.ENSP00000297792	9606.ENSP00000362563	0	0	0	0	0.062	0.064	0	0.567	0.586
KDM1B	HCFC1	9606.ENSP00000297792	9606.ENSP00000309555	0	0	0	0	0.049	0	0.800	0.415	0.879
KDM1B	GLYR1	9606.ENSP00000297792	9606.ENSP00000322716	0	0	0	0	0.067	0.688	0	0.773	0.928
KIAA0196	SNX4	9606.ENSP00000318016	9606.ENSP00000251775	0	0	0	0	0	0	0	0.410	0.410
KIAA0196	MYO6	9606.ENSP00000318016	9606.ENSP00000358994	0	0	0	0	0	0	0	0.513	0.513
KIAA1456	ZNF182	9606.ENSP00000432695	9606.ENSP00000380165	0	0	0	0	0	0.057	0	0.752	0.757
KIAA1731	PLK4	9606.ENSP00000316681	9606.ENSP00000270861	0	0	0	0	0.064	0.111	0	0.665	0.696
KIAA1731	CENPJ	9606.ENSP00000316681	9606.ENSP00000371308	0	0	0	0	0.062	0.137	0	0.679	0.718
KIF17	KLC3	9606.ENSP00000247986	9606.ENSP00000375810	0	0	0	0	0	0.138	0	0.371	0.435
KIF17	CLIP1	9606.ENSP00000247986	9606.ENSP00000479322	0	0	0	0	0.065	0.205	0	0.392	0.509
KIF17	BBS1	9606.ENSP00000247986	9606.ENSP00000317469	0	0	0	0	0.052	0	0	0.529	0.534
KIF17	KIF3A	9606.ENSP00000247986	9606.ENSP00000385808	0	0	0	0.872	0.062	0	0.600	0.800	0.648
KIF17	NPHP4	9606.ENSP00000247986	9606.ENSP00000367398	0	0	0	0	0.064	0	0	0.644	0.653
KIF17	DLG2	9606.ENSP00000247986	9606.ENSP00000365272	0	0	0	0	0.062	0.104	0.650	0.291	0.763
KIF23	PSD	9606.ENSP00000260363	9606.ENSP00000020673	0	0	0	0	0	0	0	0.404	0.404
KIF23	CTTNBP2	9606.ENSP00000260363	9606.ENSP00000160373	0	0	0	0	0	0.091	0	0.401	0.432
KIF23	CHMP4B	9606.ENSP00000260363	9606.ENSP00000217402	0	0	0	0	0	0.270	0	0.319	0.481
KIF23	DDX5	9606.ENSP00000260363	9606.ENSP00000225792	0	0	0	0	0.091	0.315	0	0.135	0.415
KIF23	RAD51AP1	9606.ENSP00000260363	9606.ENSP00000228843	0	0	0	0	0.704	0	0	0.165	0.742
KIF23	ACTR10	9606.ENSP00000260363	9606.ENSP00000254286	0	0	0	0	0	0.088	0.600	0.062	0.627
KIF23	CCNB1	9606.ENSP00000260363	9606.ENSP00000256442	0	0	0	0	0.952	0.139	0	0.690	0.986
KIF23	KLC4	9606.ENSP00000260363	9606.ENSP00000259708	0	0	0	0	0.062	0.138	0.500	0.062	0.570
KIF23	FANCA	9606.ENSP00000260363	9606.ENSP00000373952	0	0	0	0	0.214	0	0	0.316	0.440
KIF23	MYH11	9606.ENSP00000260363	9606.ENSP00000379616	0	0	0	0	0.062	0.346	0	0.186	0.457
KIF23	LIN54	9606.ENSP00000260363	9606.ENSP00000341947	0	0	0	0	0.233	0	0	0.403	0.522
KIF23	KIF3A	9606.ENSP00000260363	9606.ENSP00000385808	0	0	0	0.610	0	0	0.500	0.330	0.558
KIF23	KLC3	9606.ENSP00000260363	9606.ENSP00000375810	0	0	0	0	0.062	0.138	0.500	0.102	0.588
KIF23	IMMT	9606.ENSP00000260363	9606.ENSP00000387262	0	0	0	0	0.065	0.270	0	0.461	0.599
KIF23	PHLDB2	9606.ENSP00000260363	9606.ENSP00000405405	0	0	0	0	0	0.602	0	0.055	0.607
KIF23	PLK4	9606.ENSP00000260363	9606.ENSP00000270861	0	0	0	0	0.739	0.148	0	0.504	0.880
KIF23	MICAL3	9606.ENSP00000260363	9606.ENSP00000416015	0	0	0	0	0	0.753	0	0.834	0.957
KIF3A	KIF17	9606.ENSP00000385808	9606.ENSP00000247986	0	0	0	0.872	0.062	0	0.600	0.800	0.648
KIF3A	ACTR10	9606.ENSP00000385808	9606.ENSP00000254286	0	0	0	0	0	0.088	0.600	0.049	0.622
KIF3A	KLC4	9606.ENSP00000385808	9606.ENSP00000259708	0	0	0	0	0.064	0.138	0.500	0.095	0.586
KIF3A	KIF23	9606.ENSP00000385808	9606.ENSP00000260363	0	0	0	0.610	0	0	0.500	0.330	0.558
KIF3A	MRPS18C	9606.ENSP00000385808	9606.ENSP00000295491	0	0	0	0	0	0	0	0.453	0.453
KIF3A	BBS1	9606.ENSP00000385808	9606.ENSP00000317469	0	0	0	0	0.076	0	0	0.650	0.663
KIF3A	ELAVL4	9606.ENSP00000385808	9606.ENSP00000349594	0	0	0	0	0.117	0	0	0.456	0.499
KIF3A	SUFU	9606.ENSP00000385808	9606.ENSP00000358918	0	0	0	0	0.062	0.147	0.900	0.555	0.959
KIF3A	NPHP4	9606.ENSP00000385808	9606.ENSP00000367398	0	0	0	0	0.062	0	0	0.539	0.549
KIF3A	KLC3	9606.ENSP00000385808	9606.ENSP00000375810	0	0	0	0	0	0.138	0.500	0.320	0.681
KIF3A	KCNA2	9606.ENSP00000385808	9606.ENSP00000433109	0	0	0	0	0.106	0.068	0	0.444	0.496
KLC3	MAPK8IP1	9606.ENSP00000375810	9606.ENSP00000241014	0	0	0	0	0	0.272	0	0.259	0.437
KLC3	KIF17	9606.ENSP00000375810	9606.ENSP00000247986	0	0	0	0	0	0.138	0	0.371	0.435
KLC3	ACTR10	9606.ENSP00000375810	9606.ENSP00000254286	0	0	0	0	0	0.058	0.600	0.167	0.658
KLC3	KLC4	9606.ENSP00000375810	9606.ENSP00000259708	0	0	0.411	0.950	0	0.129	0.800	0.708	0.828
KLC3	KIF23	9606.ENSP00000375810	9606.ENSP00000260363	0	0	0	0	0.062	0.138	0.500	0.102	0.588
KLC3	SPAG9	9606.ENSP00000375810	9606.ENSP00000262013	0	0	0	0	0	0.369	0	0.208	0.479
KLC3	SNCA	9606.ENSP00000375810	9606.ENSP00000338345	0	0	0	0	0	0.131	0.800	0	0.818
KLC3	CROCC	9606.ENSP00000375810	9606.ENSP00000364691	0	0	0	0	0.062	0.302	0	0.259	0.473
KLC3	MYH11	9606.ENSP00000375810	9606.ENSP00000379616	0	0	0	0	0.065	0.093	0	0.511	0.549
KLC3	KTN1	9606.ENSP00000375810	9606.ENSP00000378725	0	0	0	0	0	0	0.600	0	0.600
KLC3	KIF3A	9606.ENSP00000375810	9606.ENSP00000385808	0	0	0	0	0	0.138	0.500	0.320	0.681
KLC4	MAPK8IP1	9606.ENSP00000259708	9606.ENSP00000241014	0	0	0	0	0.056	0.641	0	0.493	0.813
KLC4	ACTR10	9606.ENSP00000259708	9606.ENSP00000254286	0	0	0	0	0	0.058	0.600	0.071	0.619
KLC4	EML4	9606.ENSP00000259708	9606.ENSP00000320663	0	0	0	0	0.055	0.145	0	0.350	0.430
KLC4	KIF23	9606.ENSP00000259708	9606.ENSP00000260363	0	0	0	0	0.062	0.138	0.500	0.062	0.570
KLC4	KIF3A	9606.ENSP00000259708	9606.ENSP00000385808	0	0	0	0	0.064	0.138	0.500	0.095	0.586
KLC4	KTN1	9606.ENSP00000259708	9606.ENSP00000378725	0	0	0	0	0	0	0.600	0.048	0.602
KLC4	SPAG9	9606.ENSP00000259708	9606.ENSP00000262013	0	0	0	0	0.062	0.648	0	0.399	0.784
KLC4	SNCA	9606.ENSP00000259708	9606.ENSP00000338345	0	0	0	0	0.060	0.157	0.800	0.043	0.828
KLC4	KLC3	9606.ENSP00000259708	9606.ENSP00000375810	0	0	0.411	0.950	0	0.129	0.800	0.708	0.828
KLHL3	CUL3	9606.ENSP00000312397	9606.ENSP00000264414	0	0	0	0	0.062	0.990	0.900	0.989	0.999
KLHL3	METTL11B	9606.ENSP00000312397	9606.ENSP00000408058	0	0	0	0	0.062	0	0	0.475	0.486
KLHL3	STK24	9606.ENSP00000312397	9606.ENSP00000365730	0	0	0	0	0.062	0	0	0.518	0.528
KLHL3	SPOP	9606.ENSP00000312397	9606.ENSP00000377001	0	0	0	0.598	0.064	0.147	0.900	0.550	0.931
KLHL3	WNK1	9606.ENSP00000312397	9606.ENSP00000341292	0	0	0	0	0	0.774	0	0.902	0.977
KSR1	VCL	9606.ENSP00000381958	9606.ENSP00000211998	0	0	0	0	0	0	0.500	0.111	0.536
KSR1	MAPK8IP1	9606.ENSP00000381958	9606.ENSP00000241014	0	0	0	0	0.062	0.056	0	0.419	0.441
KSR1	TRAK1	9606.ENSP00000381958	9606.ENSP00000328998	0	0	0	0	0	0.048	0.600	0	0.602
KSR1	AKAP9	9606.ENSP00000381958	9606.ENSP00000348573	0	0	0	0	0	0	0.600	0.265	0.693
KSR1	FAM131B	9606.ENSP00000381958	9606.ENSP00000410603	0	0	0	0	0	0	0.600	0	0.600
KSR1	PPP2R5C	9606.ENSP00000381958	9606.ENSP00000412324	0	0	0	0	0	0.132	0.900	0.065	0.911
KTN1	KLC4	9606.ENSP00000378725	9606.ENSP00000259708	0	0	0	0	0	0	0.600	0.048	0.602
KTN1	KLC3	9606.ENSP00000378725	9606.ENSP00000375810	0	0	0	0	0	0	0.600	0	0.600
KTN1	TTC28	9606.ENSP00000378725	9606.ENSP00000381003	0	0	0	0	0.062	0	0	0.515	0.526
LAMB3	PAK1	9606.ENSP00000375778	9606.ENSP00000278568	0	0	0	0	0.053	0	0.900	0	0.901
LAMB3	CHRM1	9606.ENSP00000375778	9606.ENSP00000306490	0	0	0	0	0.051	0	0.900	0	0.901
LAMB3	PLEC	9606.ENSP00000375778	9606.ENSP00000323856	0	0	0	0	0.099	0	0.600	0.379	0.756
LAMB3	ITGA8	9606.ENSP00000375778	9606.ENSP00000367316	0	0	0	0	0.063	0.103	0.600	0.334	0.746
LBP	ALB	9606.ENSP00000217407	9606.ENSP00000295897	0	0	0	0	0.099	0	0	0.551	0.578
LGALS3BP	TUBGCP3	9606.ENSP00000262776	9606.ENSP00000261965	0	0	0	0	0	0.742	0	0	0.742
LGALS3BP	TMEM2	9606.ENSP00000262776	9606.ENSP00000366243	0	0	0	0	0	0	0	0.476	0.476
LGALS3BP	ALB	9606.ENSP00000262776	9606.ENSP00000295897	0	0	0	0	0.060	0	0	0.590	0.598
LGSN	TMEM37	9606.ENSP00000359691	9606.ENSP00000303148	0	0	0	0	0	0	0	0.639	0.639
LHX2	BMP4	9606.ENSP00000362717	9606.ENSP00000245451	0	0	0	0	0	0	0	0.512	0.512
LHX2	FEZF2	9606.ENSP00000362717	9606.ENSP00000283268	0	0	0	0	0.138	0.058	0	0.528	0.583
LHX2	GBX2	9606.ENSP00000362717	9606.ENSP00000302251	0	0	0	0	0.065	0.144	0	0.535	0.596
LHX2	NR2F1	9606.ENSP00000362717	9606.ENSP00000325819	0	0	0	0	0.095	0.058	0	0.518	0.553
LHX2	CUX1	9606.ENSP00000362717	9606.ENSP00000353401	0	0	0	0	0	0.140	0	0.405	0.466
LHX2	NFATC1	9606.ENSP00000362717	9606.ENSP00000389377	0	0	0	0	0	0	0	0.470	0.470
LHX2	ROBO1	9606.ENSP00000362717	9606.ENSP00000420321	0	0	0	0	0	0	0.900	0.210	0.917
LHX9	GBX2	9606.ENSP00000356357	9606.ENSP00000302251	0	0	0	0	0	0.144	0	0.476	0.532
LHX9	PODXL	9606.ENSP00000356357	9606.ENSP00000367817	0	0	0	0	0	0	0	0.443	0.443
LIG4	DMC1	9606.ENSP00000484288	9606.ENSP00000216024	0.052	0	0	0	0.143	0.122	0	0.316	0.446
LIG4	MAD2L2	9606.ENSP00000484288	9606.ENSP00000235310	0	0	0	0	0	0	0	0.692	0.692
LIG4	RAD9A	9606.ENSP00000484288	9606.ENSP00000311360	0	0	0	0	0.064	0	0	0.544	0.555
LIG4	DNA2	9606.ENSP00000484288	9606.ENSP00000351185	0	0	0	0	0.063	0.143	0	0.775	0.804
LIG4	PNP	9606.ENSP00000484288	9606.ENSP00000354532	0.043	0	0	0	0	0	0	0.410	0.411
LIG4	SMC5	9606.ENSP00000484288	9606.ENSP00000354957	0.053	0	0	0	0.253	0.146	0	0.581	0.713
LIG4	DCLRE1B	9606.ENSP00000484288	9606.ENSP00000358576	0.073	0	0	0	0.062	0	0	0.584	0.607
LIG4	RPA2	9606.ENSP00000484288	9606.ENSP00000363017	0	0	0	0	0.153	0	0	0.324	0.403
LIG4	RBBP8	9606.ENSP00000484288	9606.ENSP00000382628	0	0	0	0	0.063	0	0	0.706	0.713
LIG4	RECQL	9606.ENSP00000484288	9606.ENSP00000416739	0	0	0	0	0.099	0.161	0	0.455	0.552
LIN54	CCNB1	9606.ENSP00000341947	9606.ENSP00000256442	0	0	0	0	0.107	0	0.900	0.366	0.938
LIN54	KIF23	9606.ENSP00000341947	9606.ENSP00000260363	0	0	0	0	0.233	0	0	0.403	0.522
LIN54	PLK4	9606.ENSP00000341947	9606.ENSP00000270861	0	0	0	0	0.204	0	0	0.330	0.444
LIN54	HCFC1	9606.ENSP00000341947	9606.ENSP00000309555	0	0	0	0	0.122	0	0	0.427	0.475
LIN54	SMC5	9606.ENSP00000341947	9606.ENSP00000354957	0	0	0	0	0.407	0.070	0	0.042	0.425
LIN54	RBL1	9606.ENSP00000341947	9606.ENSP00000362768	0	0	0	0	0.247	0.503	0.900	0.866	0.994
LMOD2	RLTPR	9606.ENSP00000411932	9606.ENSP00000334958	0	0	0	0	0	0	0	0.471	0.471
LMOD2	TPM1	9606.ENSP00000411932	9606.ENSP00000351022	0	0	0	0	0.067	0.058	0	0.431	0.457
LMOD2	CMYA5	9606.ENSP00000411932	9606.ENSP00000394770	0	0	0	0	0.517	0	0	0.057	0.525
LMOD2	NEB	9606.ENSP00000411932	9606.ENSP00000484342	0	0	0	0	0.091	0	0	0.703	0.718
LPHN2	GPRC5B	9606.ENSP00000322270	9606.ENSP00000300571	0	0	0	0	0	0	0	0.496	0.496
LPHN2	BRD2	9606.ENSP00000322270	9606.ENSP00000378704	0	0	0	0	0	0	0	0.464	0.464
LPHN2	DENND4A	9606.ENSP00000322270	9606.ENSP00000391167	0	0	0	0	0	0	0	0.598	0.598
LPHN3	CMKLR1	9606.ENSP00000422533	9606.ENSP00000311733	0	0	0	0	0	0	0	0.567	0.567
LRCH3	MYO6	9606.ENSP00000334375	9606.ENSP00000358994	0	0	0	0	0	0.305	0	0.410	0.573
LRRC7	DAB2IP	9606.ENSP00000035383	9606.ENSP00000259371	0	0	0	0	0.062	0.178	0	0.334	0.442
LRRC7	PODXL	9606.ENSP00000035383	9606.ENSP00000367817	0	0	0	0	0	0	0	0.453	0.453
LRRC7	HOMER2	9606.ENSP00000035383	9606.ENSP00000305632	0	0	0	0	0.062	0	0	0.474	0.486
LRRC7	ZC2HC1A	9606.ENSP00000035383	9606.ENSP00000263849	0	0	0	0	0	0	0	0.579	0.579
LRRC7	DLG2	9606.ENSP00000035383	9606.ENSP00000365272	0	0	0	0.542	0.157	0.369	0.500	0.565	0.783
LRRC74B	PI4KA	9606.ENSP00000394078	9606.ENSP00000255882	0	0	0	0	0	0	0	0.423	0.422
LRRC8D	EPN3	9606.ENSP00000338887	9606.ENSP00000268933	0	0	0	0	0	0	0	0.449	0.449
LRRC8D	CEP95	9606.ENSP00000338887	9606.ENSP00000450461	0	0	0	0	0	0	0	0.428	0.428
LSM14A	XRN1	9606.ENSP00000446271	9606.ENSP00000264951	0	0	0	0	0.152	0.354	0	0.896	0.938
LSM14A	EIF4ENIF1	9606.ENSP00000446271	9606.ENSP00000380659	0	0	0	0	0.065	0.940	0	0.767	0.986
LSM14A	EIF4G1	9606.ENSP00000446271	9606.ENSP00000416255	0	0	0	0	0.115	0.248	0	0.790	0.848
LSM14A	CNOT6L	9606.ENSP00000446271	9606.ENSP00000424896	0	0	0	0	0.069	0.104	0	0.400	0.456
LSM14A	DCP1A	9606.ENSP00000446271	9606.ENSP00000476046	0	0	0	0	0.187	0.802	0	0.773	0.960
MAD2L2	RB1CC1	9606.ENSP00000235310	9606.ENSP00000025008	0	0	0	0	0	0	0	0.457	0.457
MAD2L2	DMC1	9606.ENSP00000235310	9606.ENSP00000216024	0	0	0	0	0.062	0.056	0	0.385	0.407
MAD2L2	PLA2G5	9606.ENSP00000235310	9606.ENSP00000364249	0	0	0	0	0	0	0	0.428	0.428
MAD2L2	SMC5	9606.ENSP00000235310	9606.ENSP00000354957	0	0	0	0	0	0	0	0.508	0.508
MAD2L2	RAD9A	9606.ENSP00000235310	9606.ENSP00000311360	0	0	0	0	0.062	0	0	0.515	0.526
MAD2L2	FANCA	9606.ENSP00000235310	9606.ENSP00000373952	0	0	0	0	0.088	0	0	0.538	0.560
MAD2L2	DNA2	9606.ENSP00000235310	9606.ENSP00000351185	0	0	0	0	0.064	0	0	0.576	0.586
MAD2L2	RBBP8	9606.ENSP00000235310	9606.ENSP00000382628	0	0	0	0	0.062	0	0	0.587	0.596
MAD2L2	LIG4	9606.ENSP00000235310	9606.ENSP00000484288	0	0	0	0	0	0	0	0.692	0.692
MAD2L2	ADAM17	9606.ENSP00000235310	9606.ENSP00000309968	0	0	0	0	0	0.213	0	0.649	0.711
MAD2L2	RPA2	9606.ENSP00000235310	9606.ENSP00000363017	0	0	0	0	0.090	0	0.600	0.324	0.732
MAD2L2	POLE4	9606.ENSP00000235310	9606.ENSP00000420176	0	0	0	0	0.054	0	0.900	0.183	0.916
MAD2L2	POLE3	9606.ENSP00000235310	9606.ENSP00000363286	0	0	0	0	0.065	0	0.900	0.295	0.928
MAG	SLC17A7	9606.ENSP00000376048	9606.ENSP00000221485	0	0	0	0	0.358	0	0	0.184	0.454
MAG	MYRF	9606.ENSP00000376048	9606.ENSP00000278836	0	0	0	0	0.175	0	0	0.454	0.530
MAG	CHRM1	9606.ENSP00000376048	9606.ENSP00000306490	0	0	0	0	0.445	0	0	0	0.445
MAG	RTN4RL1	9606.ENSP00000376048	9606.ENSP00000330631	0	0	0	0	0.118	0.097	0	0.605	0.658
MAG	ATP2B2	9606.ENSP00000376048	9606.ENSP00000353414	0	0	0	0	0.460	0	0	0.061	0.471
MAG	KCNA2	9606.ENSP00000376048	9606.ENSP00000433109	0	0	0	0	0.335	0	0	0.298	0.513
MAG	SYNPR	9606.ENSP00000376048	9606.ENSP00000418994	0	0	0	0	0.486	0	0	0.108	0.522
MAGI2	MAST4	9606.ENSP00000346151	9606.ENSP00000385727	0	0	0	0	0.065	0	0	0.389	0.404
MAGI2	DLG2	9606.ENSP00000346151	9606.ENSP00000365272	0	0	0	0.547	0.128	0.108	0	0.624	0.412
MAGI2	TJAP1	9606.ENSP00000346151	9606.ENSP00000361522	0	0	0	0	0	0	0	0.436	0.436
MAGI2	DLG5	9606.ENSP00000346151	9606.ENSP00000361467	0	0	0	0	0.062	0.166	0	0.338	0.437
MAGI2	PRUNE2	9606.ENSP00000346151	9606.ENSP00000365908	0	0	0	0	0.076	0	0	0.451	0.471
MAP3K4	PAK1	9606.ENSP00000375986	9606.ENSP00000278568	0	0	0	0.656	0.062	0.152	0.900	0.247	0.919
MAP3K4	GPR68	9606.ENSP00000375986	9606.ENSP00000434045	0	0	0	0	0	0	0	0.740	0.740
MAP3K4	DIXDC1	9606.ENSP00000375986	9606.ENSP00000394352	0	0	0	0	0	0.213	0	0.720	0.770
MAPK8IP1	APLP1	9606.ENSP00000241014	9606.ENSP00000221891	0	0	0	0	0.232	0.137	0	0.508	0.645
MAPK8IP1	KLC3	9606.ENSP00000241014	9606.ENSP00000375810	0	0	0	0	0	0.272	0	0.259	0.437
MAPK8IP1	KSR1	9606.ENSP00000241014	9606.ENSP00000381958	0	0	0	0	0.062	0.056	0	0.419	0.441
MAPK8IP1	TRAK1	9606.ENSP00000241014	9606.ENSP00000328998	0	0	0	0	0.062	0	0	0.547	0.556
MAPK8IP1	DAB2IP	9606.ENSP00000241014	9606.ENSP00000259371	0	0	0	0	0.153	0	0	0.541	0.595
MAPK8IP1	BZRAP1	9606.ENSP00000241014	9606.ENSP00000345824	0	0	0	0	0.066	0.774	0	0.139	0.802
MAPK8IP1	KLC4	9606.ENSP00000241014	9606.ENSP00000259708	0	0	0	0	0.056	0.641	0	0.493	0.813
MAPK8IP1	SPAG9	9606.ENSP00000241014	9606.ENSP00000262013	0	0	0	0	0.063	0.069	0	0.930	0.934
MAPKAPK3	TXNL1	9606.ENSP00000396467	9606.ENSP00000217515	0	0	0	0	0	0	0	0.462	0.462
MAPKAPK3	RASGRP1	9606.ENSP00000396467	9606.ENSP00000310244	0	0	0	0	0	0	0	0.409	0.409
MAPKAPK3	UTP14A	9606.ENSP00000396467	9606.ENSP00000377944	0	0	0	0	0	0	0	0.460	0.460
MAST4	POLR3E	9606.ENSP00000385727	9606.ENSP00000299853	0	0	0	0	0	0	0	0.407	0.407
MAST4	RAD9A	9606.ENSP00000385727	9606.ENSP00000311360	0	0	0	0	0	0	0	0.515	0.515
MAST4	MAGI2	9606.ENSP00000385727	9606.ENSP00000346151	0	0	0	0	0.065	0	0	0.389	0.404
MATN2	DCN	9606.ENSP00000254898	9606.ENSP00000052754	0	0	0	0	0.140	0.064	0	0.553	0.609
MATN4	DCN	9606.ENSP00000361842	9606.ENSP00000052754	0	0	0	0	0.108	0.064	0	0.510	0.555
MBTPS2	ERO1LB	9606.ENSP00000368798	9606.ENSP00000346635	0	0	0	0	0.062	0	0	0.425	0.437
MBTPS2	GFPT1	9606.ENSP00000368798	9606.ENSP00000349860	0.212	0	0	0	0	0	0	0.270	0.400
METTL11B	FGF18	9606.ENSP00000408058	9606.ENSP00000274625	0	0	0	0	0	0	0	0.443	0.443
METTL11B	KLHL3	9606.ENSP00000408058	9606.ENSP00000312397	0	0	0	0	0.062	0	0	0.475	0.486
MFF	TRAK1	9606.ENSP00000302037	9606.ENSP00000328998	0	0	0	0	0	0	0	0.513	0.513
MFF	DNM2	9606.ENSP00000302037	9606.ENSP00000373905	0	0	0	0	0.119	0.103	0	0.593	0.651
MFF	OPA1	9606.ENSP00000302037	9606.ENSP00000354681	0	0	0	0	0.066	0.077	0	0.681	0.701
MGAT3	C1GALT1	9606.ENSP00000345270	9606.ENSP00000389176	0	0	0	0	0	0	0	0.455	0.455
MIA2	CCDC68	9606.ENSP00000280082	9606.ENSP00000466690	0	0	0	0	0	0	0	0.468	0.468
MIA2	SURF4	9606.ENSP00000280082	9606.ENSP00000361057	0	0	0	0	0	0	0	0.540	0.540
MIA2	SEC31A	9606.ENSP00000280082	9606.ENSP00000378721	0	0	0	0	0	0	0	0.564	0.564
MICAL3	KIF23	9606.ENSP00000416015	9606.ENSP00000260363	0	0	0	0	0	0.753	0	0.834	0.957
MICAL3	EHBP1	9606.ENSP00000416015	9606.ENSP00000263991	0	0	0	0.548	0.065	0.057	0.540	0.195	0.591
MICAL3	MYO6	9606.ENSP00000416015	9606.ENSP00000358994	0	0	0	0	0.049	0.076	0.540	0.053	0.565
MICAL3	C6orf106	9606.ENSP00000416015	9606.ENSP00000363135	0	0	0	0	0	0.110	0	0.447	0.487
MICAL3	PHLDB2	9606.ENSP00000416015	9606.ENSP00000405405	0	0	0	0	0	0.056	0	0.600	0.607
MKL1	VCL	9606.ENSP00000347847	9606.ENSP00000211998	0	0	0	0	0	0	0	0.460	0.459
MKL1	CNN1	9606.ENSP00000347847	9606.ENSP00000252456	0	0	0	0	0	0	0	0.419	0.418
MKL1	CBFA2T3	9606.ENSP00000347847	9606.ENSP00000268679	0	0	0	0	0.083	0	0	0.391	0.417
MKL1	KAT5	9606.ENSP00000347847	9606.ENSP00000340330	0	0	0	0	0.049	0	0	0.442	0.447
MKL1	ELK4	9606.ENSP00000347847	9606.ENSP00000350681	0	0	0	0	0	0	0	0.405	0.405
MKL1	RBM15B	9606.ENSP00000347847	9606.ENSP00000454545	0	0	0	0	0.062	0	0	0.434	0.446
MKL1	MYH11	9606.ENSP00000347847	9606.ENSP00000379616	0	0	0	0	0	0	0	0.506	0.506
MNAT1	CCNB1	9606.ENSP00000261245	9606.ENSP00000256442	0	0	0	0	0.089	0	0.900	0.127	0.913
MNAT1	POLE3	9606.ENSP00000261245	9606.ENSP00000363286	0	0	0	0	0.257	0	0	0.312	0.467
MNAT1	CUL3	9606.ENSP00000261245	9606.ENSP00000264414	0	0	0	0	0.072	0	0	0.457	0.475
MNAT1	RPA2	9606.ENSP00000261245	9606.ENSP00000363017	0	0	0	0	0.081	0.073	0.600	0.074	0.642
MNAT1	NAT1	9606.ENSP00000261245	9606.ENSP00000443194	0	0	0	0	0	0	0	0.729	0.729
MNAT1	GATA3	9606.ENSP00000261245	9606.ENSP00000368632	0	0	0	0	0	0	0.900	0.084	0.904
MNAT1	CDK14	9606.ENSP00000261245	9606.ENSP00000369390	0	0	0	0	0.062	0	0.900	0.267	0.925
MPPE1	CUX1	9606.ENSP00000465894	9606.ENSP00000353401	0	0	0	0	0.062	0	0	0.393	0.406
MRPL10	MRPS18C	9606.ENSP00000290208	9606.ENSP00000295491	0	0	0	0	0.121	0.827	0	0	0.841
MRPS18C	MRPL10	9606.ENSP00000295491	9606.ENSP00000290208	0	0	0	0	0.121	0.827	0	0	0.841
MRPS18C	KIF3A	9606.ENSP00000295491	9606.ENSP00000385808	0	0	0	0	0	0	0	0.453	0.453
MST1R	PLEC	9606.ENSP00000296474	9606.ENSP00000323856	0	0	0	0	0.076	0.246	0	0.627	0.718
MTMR4	PI4KA	9606.ENSP00000325285	9606.ENSP00000255882	0	0	0	0	0.062	0.124	0.650	0.085	0.701
MTMR4	INPP5F	9606.ENSP00000325285	9606.ENSP00000354519	0	0	0	0	0.062	0	0.650	0.138	0.692
MTMR4	PI4KB	9606.ENSP00000325285	9606.ENSP00000357869	0	0	0	0	0.064	0.124	0.650	0.066	0.696
MTRF1	TARS2	9606.ENSP00000368793	9606.ENSP00000358060	0.080	0	0.208	0	0.064	0	0	0.255	0.424
MTRF1	RPL5	9606.ENSP00000368793	9606.ENSP00000359345	0.075	0	0	0	0.070	0.464	0	0.196	0.579
MTRF1	SMPDL3B	9606.ENSP00000368793	9606.ENSP00000363001	0	0	0	0	0	0	0	0.689	0.689
MTSS1	SUFU	9606.ENSP00000322804	9606.ENSP00000358918	0	0	0	0	0	0	0	0.773	0.773
MYCBP2	SPSB4	9606.ENSP00000444596	9606.ENSP00000311609	0	0	0	0	0	0.673	0	0.252	0.745
MYCBP2	SPSB1	9606.ENSP00000444596	9606.ENSP00000330221	0	0	0	0	0	0.673	0	0.200	0.727
MYCBP2	PRDM10	9606.ENSP00000444596	9606.ENSP00000351686	0	0	0	0	0	0.061	0	0.415	0.428
MYH11	VCL	9606.ENSP00000379616	9606.ENSP00000211998	0	0	0	0	0.064	0.154	0.600	0.462	0.807
MYH11	CNN1	9606.ENSP00000379616	9606.ENSP00000252456	0	0	0	0	0.572	0	0	0.793	0.908
MYH11	KIF23	9606.ENSP00000379616	9606.ENSP00000260363	0	0	0	0	0.062	0.346	0	0.186	0.457
MYH11	PAK1	9606.ENSP00000379616	9606.ENSP00000278568	0	0	0	0	0.137	0.102	0.900	0.114	0.922
MYH11	EFEMP2	9606.ENSP00000379616	9606.ENSP00000309953	0	0	0	0	0	0	0	0.518	0.518
MYH11	MKL1	9606.ENSP00000379616	9606.ENSP00000347847	0	0	0	0	0	0	0	0.506	0.506
MYH11	TPM1	9606.ENSP00000379616	9606.ENSP00000351022	0	0	0	0	0.159	0.176	0.600	0.457	0.829
MYH11	CALD1	9606.ENSP00000379616	9606.ENSP00000354826	0	0	0	0	0.114	0	0.800	0.661	0.934
MYH11	KLC3	9606.ENSP00000379616	9606.ENSP00000375810	0	0	0	0	0.065	0.093	0	0.511	0.549
MYH11	TTC3	9606.ENSP00000379616	9606.ENSP00000381981	0	0	0	0	0.062	0	0	0.431	0.443
MYH11	NEB	9606.ENSP00000379616	9606.ENSP00000484342	0	0	0	0	0.090	0.104	0	0.398	0.466
MYO1B	RAD9A	9606.ENSP00000376132	9606.ENSP00000311360	0	0	0	0	0.048	0	0	0.427	0.431
MYO1B	TPM1	9606.ENSP00000376132	9606.ENSP00000351022	0	0	0	0	0.138	0.176	0	0.269	0.435
MYO6	VCL	9606.ENSP00000358994	9606.ENSP00000211998	0	0	0	0	0.055	0.078	0.900	0.233	0.924
MYO6	ACTR10	9606.ENSP00000358994	9606.ENSP00000254286	0	0	0	0	0.062	0.170	0	0.360	0.458
MYO6	ARFGEF1	9606.ENSP00000358994	9606.ENSP00000262215	0	0	0	0	0.063	0.062	0	0.500	0.522
MYO6	EHBP1	9606.ENSP00000358994	9606.ENSP00000263991	0	0	0	0	0.049	0.076	0.540	0.068	0.572
MYO6	PAK1	9606.ENSP00000358994	9606.ENSP00000278568	0	0	0	0	0.107	0.316	0.800	0.098	0.875
MYO6	KIAA0196	9606.ENSP00000358994	9606.ENSP00000318016	0	0	0	0	0	0	0	0.513	0.513
MYO6	LRCH3	9606.ENSP00000358994	9606.ENSP00000334375	0	0	0	0	0	0.305	0	0.410	0.573
MYO6	EPB41L1	9606.ENSP00000358994	9606.ENSP00000337168	0	0	0	0	0.092	0.068	0.900	0.238	0.926
MYO6	TPM1	9606.ENSP00000358994	9606.ENSP00000351022	0	0	0	0	0.093	0.176	0	0.285	0.419
MYO6	ATP2B2	9606.ENSP00000358994	9606.ENSP00000353414	0	0	0	0	0	0.070	0	0.387	0.405
MYO6	TGFB1I1	9606.ENSP00000358994	9606.ENSP00000378332	0	0	0	0	0.062	0.129	0	0.346	0.419
MYO6	CALML4	9606.ENSP00000358994	9606.ENSP00000419081	0	0	0	0	0	0.260	0	0.370	0.514
MYO6	MICAL3	9606.ENSP00000358994	9606.ENSP00000416015	0	0	0	0	0.049	0.076	0.540	0.053	0.565
MYO6	CLIP1	9606.ENSP00000358994	9606.ENSP00000479322	0	0	0	0	0.062	0.626	0	0.076	0.647
MYO6	DNM2	9606.ENSP00000358994	9606.ENSP00000373905	0	0	0	0	0.064	0.057	0.600	0.228	0.691
MYO6	CLTC	9606.ENSP00000358994	9606.ENSP00000479606	0	0	0	0	0.063	0.830	0.600	0.263	0.946
MYOZ3	TMCC2	9606.ENSP00000297130	9606.ENSP00000350718	0	0	0	0	0	0	0	0.438	0.438
MYRF	MAG	9606.ENSP00000278836	9606.ENSP00000376048	0	0	0	0	0.175	0	0	0.454	0.530
NADK	PNP	9606.ENSP00000367890	9606.ENSP00000354532	0.213	0	0	0	0.062	0	0	0.267	0.412
NADK	NADK2	9606.ENSP00000367890	9606.ENSP00000371362	0	0	0	0	0	0	0	0.876	0.876
NADK2	PDE12	9606.ENSP00000371362	9606.ENSP00000309142	0	0	0	0	0.062	0	0	0.503	0.514
NADK2	TMCC2	9606.ENSP00000371362	9606.ENSP00000350718	0	0	0	0	0	0	0	0.463	0.463
NADK2	PNP	9606.ENSP00000371362	9606.ENSP00000354532	0	0	0	0	0	0.623	0	0.048	0.625
NADK2	NADK	9606.ENSP00000371362	9606.ENSP00000367890	0	0	0	0	0	0	0	0.876	0.876
NAT1	MNAT1	9606.ENSP00000443194	9606.ENSP00000261245	0	0	0	0	0	0	0	0.729	0.729
NAT1	PPP3CC	9606.ENSP00000443194	9606.ENSP00000380878	0	0	0	0	0	0	0	0.509	0.509
NCOA7	ESR2	9606.ENSP00000376269	9606.ENSP00000343925	0	0	0	0	0	0.226	0	0.820	0.855
NEB	VCL	9606.ENSP00000484342	9606.ENSP00000211998	0	0	0	0	0.062	0	0	0.517	0.527
NEB	TPM1	9606.ENSP00000484342	9606.ENSP00000351022	0	0	0	0	0.154	0.270	0.600	0.458	0.848
NEB	SH3GLB2	9606.ENSP00000484342	9606.ENSP00000361634	0	0	0	0	0.065	0	0	0.446	0.459
NEB	SNTB1	9606.ENSP00000484342	9606.ENSP00000378965	0	0	0	0	0	0	0	0.412	0.412
NEB	MYH11	9606.ENSP00000484342	9606.ENSP00000379616	0	0	0	0	0.090	0.104	0	0.398	0.466
NEB	LMOD2	9606.ENSP00000484342	9606.ENSP00000411932	0	0	0	0	0.091	0	0	0.703	0.718
NEBL	VCL	9606.ENSP00000366326	9606.ENSP00000211998	0	0	0	0	0.062	0.245	0	0.460	0.584
NEBL	SENP8	9606.ENSP00000366326	9606.ENSP00000340505	0	0	0	0	0	0	0	0.476	0.476
NEBL	RBM20	9606.ENSP00000366326	9606.ENSP00000358532	0	0	0	0	0.062	0	0	0.394	0.407
NEBL	PPP3CC	9606.ENSP00000366326	9606.ENSP00000380878	0	0	0	0	0	0	0	0.485	0.485
NFATC1	BMP4	9606.ENSP00000389377	9606.ENSP00000245451	0	0	0	0	0	0	0	0.521	0.522
NFATC1	ALB	9606.ENSP00000389377	9606.ENSP00000295897	0	0	0	0	0	0	0	0.447	0.447
NFATC1	CSF1	9606.ENSP00000389377	9606.ENSP00000327513	0	0	0	0	0.062	0	0	0.687	0.694
NFATC1	LHX2	9606.ENSP00000389377	9606.ENSP00000362717	0	0	0	0	0	0	0	0.470	0.470
NFATC1	GATA3	9606.ENSP00000389377	9606.ENSP00000368632	0	0	0	0	0	0.153	0	0.480	0.540
NFATC1	SPP1	9606.ENSP00000389377	9606.ENSP00000378517	0	0	0	0	0	0	0	0.457	0.457
NFATC1	PPP3CC	9606.ENSP00000389377	9606.ENSP00000380878	0	0	0	0	0.064	0.400	0.900	0.344	0.958
NFATC1	SH3BP2	9606.ENSP00000389377	9606.ENSP00000422168	0	0	0	0	0.062	0	0	0.419	0.431
NFE2L2	HMOX1	9606.ENSP00000380252	9606.ENSP00000216117	0	0	0	0	0	0	0.900	0.916	0.991
NFE2L2	AHR	9606.ENSP00000380252	9606.ENSP00000242057	0	0	0	0	0	0.273	0	0.635	0.724
NFE2L2	CUL3	9606.ENSP00000380252	9606.ENSP00000264414	0	0	0	0	0	0.494	0	0.988	0.993
NFE2L2	ALB	9606.ENSP00000380252	9606.ENSP00000295897	0	0	0	0	0	0	0	0.568	0.568
NFE2L2	ZEB1	9606.ENSP00000380252	9606.ENSP00000354487	0	0	0	0	0	0	0	0.425	0.425
NFE2L2	HNRNPA3	9606.ENSP00000380252	9606.ENSP00000376309	0	0	0	0	0	0	0	0.653	0.653
NFE2L2	DCAF11	9606.ENSP00000380252	9606.ENSP00000415556	0	0	0	0	0	0.395	0	0.193	0.491
NFKBIZ	IRAK1	9606.ENSP00000325663	9606.ENSP00000358997	0	0	0	0	0.062	0.120	0	0.538	0.585
NIN	PLK4	9606.ENSP00000371472	9606.ENSP00000270861	0	0	0	0	0	0	0	0.600	0.600
NIN	AKAP9	9606.ENSP00000371472	9606.ENSP00000348573	0	0	0	0	0.063	0	0	0.527	0.537
NIN	CROCC	9606.ENSP00000371472	9606.ENSP00000364691	0	0	0	0	0	0	0	0.611	0.611
NIN	NPHP4	9606.ENSP00000371472	9606.ENSP00000367398	0	0	0	0	0	0	0	0.474	0.474
NIN	CENPJ	9606.ENSP00000371472	9606.ENSP00000371308	0	0	0	0	0.062	0.117	0	0.576	0.618
NIN	CLIP1	9606.ENSP00000371472	9606.ENSP00000479322	0	0	0	0	0.063	0	0	0.601	0.610
NIN	CCDC68	9606.ENSP00000371472	9606.ENSP00000466690	0	0	0	0	0	0.844	0.720	0.777	0.989
NMT2	ARFGEF1	9606.ENSP00000367407	9606.ENSP00000262215	0	0	0	0	0.065	0.057	0	0.642	0.656
NPC1	CTSD	9606.ENSP00000269228	9606.ENSP00000236671	0	0	0	0	0.083	0	0	0.455	0.478
NPC1	CD47	9606.ENSP00000269228	9606.ENSP00000355361	0	0	0	0	0	0.395	0	0.075	0.416
NPHP4	JADE1	9606.ENSP00000367398	9606.ENSP00000226319	0	0	0	0	0.054	0.400	0	0.691	0.810
NPHP4	KIF17	9606.ENSP00000367398	9606.ENSP00000247986	0	0	0	0	0.064	0	0	0.644	0.653
NPHP4	BBS1	9606.ENSP00000367398	9606.ENSP00000317469	0	0	0	0	0.094	0	0	0.729	0.744
NPHP4	INADL	9606.ENSP00000367398	9606.ENSP00000360200	0	0	0	0	0.055	0	0	0.698	0.703
NPHP4	DNAH1	9606.ENSP00000367398	9606.ENSP00000401514	0	0	0	0	0.091	0	0	0.429	0.459
NPHP4	NIN	9606.ENSP00000367398	9606.ENSP00000371472	0	0	0	0	0	0	0	0.474	0.474
NPHP4	KIF3A	9606.ENSP00000367398	9606.ENSP00000385808	0	0	0	0	0.062	0	0	0.539	0.549
NR2F1	DDX5	9606.ENSP00000325819	9606.ENSP00000225792	0	0	0	0	0	0.062	0	0.424	0.436
NR2F1	AHR	9606.ENSP00000325819	9606.ENSP00000242057	0	0	0	0	0	0.494	0	0.200	0.578
NR2F1	BMP4	9606.ENSP00000325819	9606.ENSP00000245451	0	0	0	0	0.076	0	0	0.378	0.400
NR2F1	FEZF2	9606.ENSP00000325819	9606.ENSP00000283268	0	0	0	0	0.085	0.076	0	0.476	0.518
NR2F1	GBX2	9606.ENSP00000325819	9606.ENSP00000302251	0	0	0	0	0.076	0.070	0	0.390	0.430
NR2F1	POU2F1	9606.ENSP00000325819	9606.ENSP00000356840	0	0	0	0	0	0.298	0	0.305	0.491
NR2F1	LHX2	9606.ENSP00000325819	9606.ENSP00000362717	0	0	0	0	0.095	0.058	0	0.518	0.553
NR4A2	SLC17A7	9606.ENSP00000344479	9606.ENSP00000221485	0	0	0	0	0.062	0	0	0.395	0.409
NR4A2	FEZF2	9606.ENSP00000344479	9606.ENSP00000283268	0	0	0	0	0.062	0.061	0	0.390	0.415
NR4A2	GBX2	9606.ENSP00000344479	9606.ENSP00000302251	0	0	0	0	0.052	0.067	0	0.378	0.402
NR4A2	GAK	9606.ENSP00000344479	9606.ENSP00000314499	0	0	0	0	0	0	0	0.416	0.416
NR4A2	SNCA	9606.ENSP00000344479	9606.ENSP00000338345	0	0	0	0	0	0	0	0.694	0.694
NR4A2	NTNG1	9606.ENSP00000344479	9606.ENSP00000359085	0	0	0	0	0.062	0	0	0.470	0.481
NTNG1	NR4A2	9606.ENSP00000359085	9606.ENSP00000344479	0	0	0	0	0.062	0	0	0.470	0.481
NTNG1	ROBO1	9606.ENSP00000359085	9606.ENSP00000420321	0	0	0	0	0.063	0.056	0	0.384	0.407
NTNG1	UNC5C	9606.ENSP00000359085	9606.ENSP00000406022	0	0	0	0	0.063	0.155	0	0.386	0.472
NTNG1	SYNPR	9606.ENSP00000359085	9606.ENSP00000418994	0	0	0	0	0.062	0	0	0.481	0.492
NUP205	NUTF2	9606.ENSP00000285968	9606.ENSP00000219169	0	0	0	0	0.079	0.056	0	0.410	0.442
NUP205	CCNB1	9606.ENSP00000285968	9606.ENSP00000256442	0	0	0	0	0.232	0	0.900	0.072	0.922
NUP205	HSPA13	9606.ENSP00000285968	9606.ENSP00000285667	0	0	0	0	0	0.076	0.900	0	0.903
NUTF2	NUP205	9606.ENSP00000219169	9606.ENSP00000285968	0	0	0	0	0.079	0.056	0	0.410	0.442
OCA2	ADAM17	9606.ENSP00000346659	9606.ENSP00000309968	0	0	0	0	0	0	0	0.402	0.402
OCA2	GABRG3	9606.ENSP00000346659	9606.ENSP00000479113	0	0	0	0	0.077	0	0	0.520	0.538
OCRL	PI4KA	9606.ENSP00000360154	9606.ENSP00000255882	0	0	0	0	0.064	0.057	0.650	0.427	0.799
OCRL	ITPKA	9606.ENSP00000360154	9606.ENSP00000260386	0	0	0	0	0	0	0.900	0.152	0.911
OCRL	ELMO2	9606.ENSP00000360154	9606.ENSP00000290246	0	0	0	0	0.064	0	0	0.388	0.404
OCRL	GAK	9606.ENSP00000360154	9606.ENSP00000314499	0	0	0	0	0.066	0.075	0.600	0.312	0.730
OCRL	INPP5F	9606.ENSP00000360154	9606.ENSP00000354519	0	0	0	0	0.062	0.121	0.650	0.312	0.775
OCRL	PI4KB	9606.ENSP00000360154	9606.ENSP00000357869	0	0	0	0	0.107	0.057	0.650	0.626	0.875
OCRL	PODXL	9606.ENSP00000360154	9606.ENSP00000367817	0	0	0	0	0.071	0	0	0.419	0.437
OCRL	AP1S3	9606.ENSP00000360154	9606.ENSP00000379891	0	0	0	0	0	0	0.600	0.043	0.600
OCRL	DNM2	9606.ENSP00000360154	9606.ENSP00000373905	0	0	0	0	0.095	0.139	0.600	0.299	0.752
OCRL	PLCH2	9606.ENSP00000360154	9606.ENSP00000367747	0	0	0	0	0.049	0.063	0.650	0.393	0.785
OCRL	CLTC	9606.ENSP00000360154	9606.ENSP00000479606	0	0	0	0	0.126	0.778	0.600	0.544	0.960
OLFM1	SURF4	9606.ENSP00000360858	9606.ENSP00000361057	0	0	0	0	0	0	0	0.438	0.438
OPA1	PSD	9606.ENSP00000354681	9606.ENSP00000020673	0	0	0	0	0.063	0	0	0.451	0.464
OPA1	CHCHD3	9606.ENSP00000354681	9606.ENSP00000262570	0	0	0	0	0.086	0.117	0	0.567	0.620
OPA1	TIMM44	9606.ENSP00000354681	9606.ENSP00000270538	0	0	0	0	0	0	0	0.421	0.421
OPA1	MFF	9606.ENSP00000354681	9606.ENSP00000302037	0	0	0	0	0.066	0.077	0	0.681	0.701
OPA1	GAK	9606.ENSP00000354681	9606.ENSP00000314499	0	0	0	0	0.123	0.347	0	0.207	0.506
OPA1	DNM2	9606.ENSP00000354681	9606.ENSP00000373905	0	0	0	0.564	0.145	0.122	0	0.592	0.413
OPA1	CLTC	9606.ENSP00000354681	9606.ENSP00000479606	0	0	0	0	0.110	0.242	0	0.210	0.421
OPA1	IMMT	9606.ENSP00000354681	9606.ENSP00000387262	0	0	0	0	0.069	0.274	0	0.567	0.682
OSTM1	SLC37A3	9606.ENSP00000193322	9606.ENSP00000321498	0	0	0	0	0	0	0	0.620	0.620
OSTM1	CLCN3	9606.ENSP00000193322	9606.ENSP00000261514	0	0	0	0	0	0.064	0	0.683	0.691
OXR1	EMC2	9606.ENSP00000405424	9606.ENSP00000220853	0	0	0	0	0.142	0	0	0.342	0.411
OXR1	DNAJC19	9606.ENSP00000405424	9606.ENSP00000372005	0	0	0	0	0	0	0	0.460	0.460
PAK1	DOK2	9606.ENSP00000278568	9606.ENSP00000276420	0	0	0	0	0	0	0.900	0.071	0.903
PAK1	TGFB1I1	9606.ENSP00000278568	9606.ENSP00000378332	0	0	0	0	0.064	0.058	0	0.557	0.576
PAK1	FLNB	9606.ENSP00000278568	9606.ENSP00000420213	0	0	0	0	0.062	0.114	0.800	0.097	0.829
PAK1	ROBO1	9606.ENSP00000278568	9606.ENSP00000420321	0	0	0	0	0.062	0.144	0.800	0.083	0.833
PAK1	MYO6	9606.ENSP00000278568	9606.ENSP00000358994	0	0	0	0	0.107	0.316	0.800	0.098	0.875
PAK1	LAMB3	9606.ENSP00000278568	9606.ENSP00000375778	0	0	0	0	0.053	0	0.900	0	0.901
PAK1	CHRM1	9606.ENSP00000278568	9606.ENSP00000306490	0	0	0	0	0	0	0.900	0.054	0.901
PAK1	TRIO	9606.ENSP00000278568	9606.ENSP00000339299	0	0	0	0.577	0.063	0.132	0.900	0.141	0.915
PAK1	MAP3K4	9606.ENSP00000278568	9606.ENSP00000375986	0	0	0	0.656	0.062	0.152	0.900	0.247	0.919
PAK1	MYH11	9606.ENSP00000278568	9606.ENSP00000379616	0	0	0	0	0.137	0.102	0.900	0.114	0.922
PAPPA	PZP	9606.ENSP00000330658	9606.ENSP00000261336	0	0	0	0	0	0	0	0.458	0.457
PAPPA	PTPRJ	9606.ENSP00000330658	9606.ENSP00000400010	0	0	0	0	0	0	0	0.642	0.642
PCGF3	GAK	9606.ENSP00000354724	9606.ENSP00000314499	0	0	0	0	0.128	0	0	0.449	0.499
PCGF3	PCGF5	9606.ENSP00000354724	9606.ENSP00000445704	0	0	0	0.914	0	0	0.900	0.868	0.907
PCGF5	PCGF3	9606.ENSP00000445704	9606.ENSP00000354724	0	0	0	0.914	0	0	0.900	0.868	0.907
PCSK5	CTSD	9606.ENSP00000446280	9606.ENSP00000236671	0	0	0	0	0.093	0.297	0	0.139	0.403
PCSK5	ALB	9606.ENSP00000446280	9606.ENSP00000295897	0	0	0	0	0.062	0	0	0.417	0.429
PDE12	TRNT1	9606.ENSP00000309142	9606.ENSP00000251607	0	0	0	0	0.063	0	0	0.626	0.634
PDE12	XRN1	9606.ENSP00000309142	9606.ENSP00000264951	0	0	0	0	0.120	0	0	0.398	0.448
PDE12	NADK2	9606.ENSP00000309142	9606.ENSP00000371362	0	0	0	0	0.062	0	0	0.503	0.514
PDE4A	AKAP6	9606.ENSP00000370078	9606.ENSP00000280979	0	0	0	0	0.062	0.270	0	0.871	0.904
PDE4A	PDE5A	9606.ENSP00000370078	9606.ENSP00000347046	0	0	0	0.569	0.062	0	0	0.903	0.425
PDE4A	AKAP9	9606.ENSP00000370078	9606.ENSP00000348573	0	0	0	0	0	0	0	0.613	0.613
PDE4D	AKAP6	9606.ENSP00000345502	9606.ENSP00000280979	0	0	0	0	0.049	0.270	0	0.673	0.753
PDE4D	AKAP9	9606.ENSP00000345502	9606.ENSP00000348573	0	0	0	0	0	0	0	0.451	0.451
PDE4D	CACNA2D3	9606.ENSP00000345502	9606.ENSP00000419101	0	0	0	0	0.062	0	0.540	0.313	0.677
PDE5A	VASP	9606.ENSP00000347046	9606.ENSP00000245932	0	0	0	0	0	0	0	0.594	0.594
PDE5A	CUL3	9606.ENSP00000347046	9606.ENSP00000264414	0	0	0	0	0.084	0	0	0.392	0.420
PDE5A	ITPR1	9606.ENSP00000347046	9606.ENSP00000306253	0	0	0	0	0.062	0.270	0	0.262	0.450
PDE5A	PDE4A	9606.ENSP00000347046	9606.ENSP00000370078	0	0	0	0.569	0.062	0	0	0.903	0.425
PDE5A	FREM1	9606.ENSP00000347046	9606.ENSP00000412940	0	0	0	0	0.062	0	0	0.481	0.492
PDHA1	ACLY	9606.ENSP00000369134	9606.ENSP00000253792	0	0	0	0	0.095	0.143	0	0.464	0.548
PDHA1	SURF1	9606.ENSP00000369134	9606.ENSP00000361042	0	0	0	0	0	0	0	0.432	0.432
PDHA1	ISCA1	9606.ENSP00000369134	9606.ENSP00000365159	0.041	0	0	0	0.065	0.385	0	0.054	0.408
PDHA1	HADHA	9606.ENSP00000369134	9606.ENSP00000370023	0	0	0	0	0.074	0.128	0	0.330	0.412
PDHA1	IMMT	9606.ENSP00000369134	9606.ENSP00000387262	0	0	0	0	0.196	0.193	0	0.384	0.566
PFKFB2	CHCHD3	9606.ENSP00000356047	9606.ENSP00000262570	0	0	0	0	0	0	0	0.555	0.555
PFKFB2	USP45	9606.ENSP00000356047	9606.ENSP00000333376	0	0	0	0	0.056	0	0	0.408	0.418
PGM2	GFPT2	9606.ENSP00000371393	9606.ENSP00000253778	0.135	0	0	0	0.063	0	0	0.334	0.413
PGM2	PNP	9606.ENSP00000371393	9606.ENSP00000354532	0.135	0	0	0	0.074	0	0.900	0.551	0.959
PHF2	KDM1B	9606.ENSP00000352185	9606.ENSP00000297792	0	0	0	0	0.152	0.062	0	0.321	0.412
PHF2	CDYL	9606.ENSP00000352185	9606.ENSP00000380718	0	0	0	0	0.083	0.254	0	0.198	0.403
PHF2	JMJD6	9606.ENSP00000352185	9606.ENSP00000394085	0	0	0	0	0.053	0	0	0.419	0.427
PHF20	JADE1	9606.ENSP00000363124	9606.ENSP00000226319	0	0	0	0	0.083	0.276	0	0.352	0.532
PHF20	ST18	9606.ENSP00000363124	9606.ENSP00000276480	0	0	0	0	0	0	0	0.459	0.459
PHF20	HCFC1	9606.ENSP00000363124	9606.ENSP00000309555	0	0	0	0	0.063	0.239	0.900	0.438	0.954
PHF20	KAT5	9606.ENSP00000363124	9606.ENSP00000340330	0	0	0	0	0.062	0.269	0	0.226	0.423
PHF20	ZNF711	9606.ENSP00000363124	9606.ENSP00000362260	0	0	0	0	0	0.078	0	0.428	0.451
PHF20	TEX10	9606.ENSP00000363124	9606.ENSP00000364037	0	0	0	0	0	0	0.900	0	0.900
PHLDB2	KIF23	9606.ENSP00000405405	9606.ENSP00000260363	0	0	0	0	0	0.602	0	0.055	0.607
PHLDB2	CUX1	9606.ENSP00000405405	9606.ENSP00000353401	0	0	0	0	0	0	0	0.539	0.539
PHLDB2	MICAL3	9606.ENSP00000405405	9606.ENSP00000416015	0	0	0	0	0	0.056	0	0.600	0.607
PHLDB2	CLIP1	9606.ENSP00000405405	9606.ENSP00000479322	0	0	0	0	0	0	0	0.632	0.632
PI4KA	LRRC74B	9606.ENSP00000255882	9606.ENSP00000394078	0	0	0	0	0	0	0	0.423	0.422
PI4KA	RABEPK	9606.ENSP00000255882	9606.ENSP00000362639	0	0	0	0	0.067	0.162	0	0.327	0.428
PI4KA	MTMR4	9606.ENSP00000255882	9606.ENSP00000325285	0	0	0	0	0.062	0.124	0.650	0.085	0.701
PI4KA	OCRL	9606.ENSP00000255882	9606.ENSP00000360154	0	0	0	0	0.064	0.057	0.650	0.427	0.799
PI4KA	INPP5F	9606.ENSP00000255882	9606.ENSP00000354519	0	0	0	0	0.063	0.144	0.800	0.231	0.860
PI4KA	CCNB1	9606.ENSP00000255882	9606.ENSP00000256442	0	0	0	0	0.063	0.140	0.900	0.062	0.914
PI4KA	PI4KB	9606.ENSP00000255882	9606.ENSP00000357869	0	0	0	0.634	0.131	0.532	0.900	0.924	0.970
PI4KB	CABP7	9606.ENSP00000357869	9606.ENSP00000216144	0	0	0	0	0.066	0.244	0	0.814	0.857
PI4KB	PI4KA	9606.ENSP00000357869	9606.ENSP00000255882	0	0	0	0.634	0.131	0.532	0.900	0.924	0.970
PI4KB	ARFGEF1	9606.ENSP00000357869	9606.ENSP00000262215	0	0	0	0	0.146	0.166	0	0.513	0.623
PI4KB	MTMR4	9606.ENSP00000357869	9606.ENSP00000325285	0	0	0	0	0.064	0.124	0.650	0.066	0.696
PI4KB	INPP5F	9606.ENSP00000357869	9606.ENSP00000354519	0	0	0	0	0.063	0.144	0.800	0.115	0.839
PI4KB	SH3GLB2	9606.ENSP00000357869	9606.ENSP00000361634	0	0	0	0	0	0	0	0.587	0.587
PI4KB	OCRL	9606.ENSP00000357869	9606.ENSP00000360154	0	0	0	0	0.107	0.057	0.650	0.626	0.875
PLA2G5	MAD2L2	9606.ENSP00000364249	9606.ENSP00000235310	0	0	0	0	0	0	0	0.428	0.428
PLA2G5	PLA2G6	9606.ENSP00000364249	9606.ENSP00000333142	0	0	0	0	0	0	0	0.759	0.759
PLA2G5	ALOX15	9606.ENSP00000364249	9606.ENSP00000458832	0	0	0	0	0	0	0.650	0.311	0.748
PLA2G6	VPS13C	9606.ENSP00000333142	9606.ENSP00000261517	0	0	0	0	0	0	0	0.540	0.540
PLA2G6	GLYR1	9606.ENSP00000333142	9606.ENSP00000322716	0	0	0	0	0	0.525	0	0	0.525
PLA2G6	PNPLA1	9606.ENSP00000333142	9606.ENSP00000378072	0	0	0	0	0.062	0	0	0.507	0.518
PLA2G6	SNCA	9606.ENSP00000333142	9606.ENSP00000338345	0	0	0	0	0	0	0	0.636	0.636
PLA2G6	EIF4G1	9606.ENSP00000333142	9606.ENSP00000416255	0	0	0	0	0.062	0	0	0.646	0.654
PLA2G6	PLA2G5	9606.ENSP00000333142	9606.ENSP00000364249	0	0	0	0	0	0	0	0.759	0.759
PLA2G6	ALOX15	9606.ENSP00000333142	9606.ENSP00000458832	0	0	0	0	0	0	0.650	0.490	0.813
PLCH2	ITPKA	9606.ENSP00000367747	9606.ENSP00000260386	0	0	0	0	0.096	0	0.650	0.202	0.725
PLCH2	VPS13C	9606.ENSP00000367747	9606.ENSP00000261517	0	0	0	0	0.062	0	0	0.510	0.521
PLCH2	DGKI	9606.ENSP00000367747	9606.ENSP00000288490	0	0	0	0	0.086	0.146	0	0.314	0.418
PLCH2	OCRL	9606.ENSP00000367747	9606.ENSP00000360154	0	0	0	0	0.049	0.063	0.650	0.393	0.785
PLEC	DCN	9606.ENSP00000323856	9606.ENSP00000052754	0	0	0	0	0.065	0.104	0	0.357	0.414
PLEC	VCL	9606.ENSP00000323856	9606.ENSP00000211998	0	0	0	0	0.084	0.149	0	0.743	0.783
PLEC	CNN1	9606.ENSP00000323856	9606.ENSP00000252456	0	0	0	0	0.062	0.167	0	0.478	0.556
PLEC	XRN1	9606.ENSP00000323856	9606.ENSP00000264951	0	0	0	0	0.070	0.343	0	0.126	0.419
PLEC	MST1R	9606.ENSP00000323856	9606.ENSP00000296474	0	0	0	0	0.076	0.246	0	0.627	0.718
PLEC	PPL	9606.ENSP00000323856	9606.ENSP00000340510	0	0	0	0.569	0.073	0.138	0	0.882	0.482
PLEC	CLTC	9606.ENSP00000323856	9606.ENSP00000479606	0	0	0	0	0.065	0.249	0	0.441	0.573
PLEC	RPP38	9606.ENSP00000323856	9606.ENSP00000478982	0	0	0	0	0.318	0.368	0	0.101	0.578
PLEC	LAMB3	9606.ENSP00000323856	9606.ENSP00000375778	0	0	0	0	0.099	0	0.600	0.379	0.756
PLEC	EIF1AX	9606.ENSP00000323856	9606.ENSP00000368927	0	0	0	0	0.399	0.699	0	0	0.811
PLEC	RPL5	9606.ENSP00000323856	9606.ENSP00000359345	0	0	0	0	0.518	0.728	0	0.436	0.919
PLEC	RPL31	9606.ENSP00000323856	9606.ENSP00000386717	0	0	0	0	0.651	0.718	0	0.410	0.936
PLEKHA7	VCL	9606.ENSP00000347883	9606.ENSP00000211998	0	0	0	0	0.052	0.290	0	0.180	0.400
PLEKHA7	ST18	9606.ENSP00000347883	9606.ENSP00000276480	0	0	0	0	0	0	0	0.413	0.412
PLEKHA7	TJP2	9606.ENSP00000347883	9606.ENSP00000438262	0	0	0	0	0	0.298	0	0.185	0.404
PLEKHG5	ARHGEF10	9606.ENSP00000439625	9606.ENSP00000340297	0	0	0	0	0	0.198	0	0.536	0.612
PLEKHG5	INADL	9606.ENSP00000439625	9606.ENSP00000360200	0	0	0	0	0.062	0.652	0	0.865	0.952
PLK4	RAD51AP1	9606.ENSP00000270861	9606.ENSP00000228843	0	0	0	0	0.787	0	0	0.041	0.787
PLK4	CCNB1	9606.ENSP00000270861	9606.ENSP00000256442	0	0	0	0	0.673	0.082	0	0.552	0.853
PLK4	KIF23	9606.ENSP00000270861	9606.ENSP00000260363	0	0	0	0	0.739	0.148	0	0.504	0.880
PLK4	TUBGCP3	9606.ENSP00000270861	9606.ENSP00000261965	0	0	0	0	0.100	0.142	0	0.292	0.405
PLK4	LIN54	9606.ENSP00000270861	9606.ENSP00000341947	0	0	0	0	0.204	0	0	0.330	0.444
PLK4	TBC1D31	9606.ENSP00000270861	9606.ENSP00000287380	0	0	0	0	0.095	0.274	0	0.231	0.451
PLK4	CROCC	9606.ENSP00000270861	9606.ENSP00000364691	0	0	0	0	0	0	0	0.565	0.565
PLK4	AKAP9	9606.ENSP00000270861	9606.ENSP00000348573	0	0	0	0	0.054	0	0	0.565	0.571
PLK4	NIN	9606.ENSP00000270861	9606.ENSP00000371472	0	0	0	0	0	0	0	0.600	0.600
PLK4	KIAA1731	9606.ENSP00000270861	9606.ENSP00000316681	0	0	0	0	0.064	0.111	0	0.665	0.696
PLK4	CENPJ	9606.ENSP00000270861	9606.ENSP00000371308	0	0	0	0	0.174	0.445	0	0.941	0.970
PNP	LIG4	9606.ENSP00000354532	9606.ENSP00000484288	0.043	0	0	0	0	0	0	0.410	0.411
PNP	NADK	9606.ENSP00000354532	9606.ENSP00000367890	0.213	0	0	0	0.062	0	0	0.267	0.412
PNP	NADK2	9606.ENSP00000354532	9606.ENSP00000371362	0	0	0	0	0	0.623	0	0.048	0.625
PNP	PGM2	9606.ENSP00000354532	9606.ENSP00000371393	0.135	0	0	0	0.074	0	0.900	0.551	0.959
PNPLA1	PLA2G6	9606.ENSP00000378072	9606.ENSP00000333142	0	0	0	0	0.062	0	0	0.507	0.518
PODXL	LRRC7	9606.ENSP00000367817	9606.ENSP00000035383	0	0	0	0	0	0	0	0.453	0.453
PODXL	ALB	9606.ENSP00000367817	9606.ENSP00000295897	0	0	0	0	0	0	0	0.508	0.508
PODXL	AKAP9	9606.ENSP00000367817	9606.ENSP00000348573	0	0	0	0	0	0	0	0.442	0.442
PODXL	LHX9	9606.ENSP00000367817	9606.ENSP00000356357	0	0	0	0	0	0	0	0.443	0.443
PODXL	OCRL	9606.ENSP00000367817	9606.ENSP00000360154	0	0	0	0	0.071	0	0	0.419	0.437
PODXL	DNM2	9606.ENSP00000367817	9606.ENSP00000373905	0	0	0	0	0.057	0	0	0.694	0.699
POLE3	RAD51AP1	9606.ENSP00000363286	9606.ENSP00000228843	0	0	0	0	0.115	0	0.900	0	0.907
POLE3	MAD2L2	9606.ENSP00000363286	9606.ENSP00000235310	0	0	0	0	0.065	0	0.900	0.295	0.928
POLE3	MNAT1	9606.ENSP00000363286	9606.ENSP00000261245	0	0	0	0	0.257	0	0	0.312	0.467
POLE3	SMARCA2	9606.ENSP00000363286	9606.ENSP00000265773	0	0	0	0	0.056	0.243	0	0.312	0.465
POLE3	HCFC1	9606.ENSP00000363286	9606.ENSP00000309555	0	0	0	0	0.087	0.650	0	0.059	0.673
POLE3	KAT5	9606.ENSP00000363286	9606.ENSP00000340330	0	0	0	0	0.049	0.084	0.900	0	0.905
POLE3	DNA2	9606.ENSP00000363286	9606.ENSP00000351185	0	0	0	0	0.062	0.056	0.900	0.270	0.926
POLE3	RPA2	9606.ENSP00000363286	9606.ENSP00000363017	0	0	0	0	0.252	0	0.600	0.215	0.744
POLE3	RBBP8	9606.ENSP00000363286	9606.ENSP00000382628	0	0	0	0	0.070	0	0.900	0.120	0.911
POLE3	POLE4	9606.ENSP00000363286	9606.ENSP00000420176	0	0	0	0	0.166	0.991	0.900	0.950	0.999
POLE4	RAD51AP1	9606.ENSP00000420176	9606.ENSP00000228843	0	0	0	0	0.075	0	0.900	0.047	0.904
POLE4	MAD2L2	9606.ENSP00000420176	9606.ENSP00000235310	0	0	0	0	0.054	0	0.900	0.183	0.916
POLE4	KAT5	9606.ENSP00000420176	9606.ENSP00000340330	0	0	0	0	0.064	0	0.900	0.054	0.903
POLE4	DNA2	9606.ENSP00000420176	9606.ENSP00000351185	0	0	0	0	0.082	0	0.900	0.237	0.923
POLE4	TOE1	9606.ENSP00000420176	9606.ENSP00000361162	0	0	0	0	0.157	0	0	0.397	0.470
POLE4	RPA2	9606.ENSP00000420176	9606.ENSP00000363017	0	0	0	0	0.102	0	0.600	0.232	0.700
POLE4	POLE3	9606.ENSP00000420176	9606.ENSP00000363286	0	0	0	0	0.166	0.991	0.900	0.950	0.999
POLE4	RBBP8	9606.ENSP00000420176	9606.ENSP00000382628	0	0	0	0	0	0	0.900	0.107	0.906
POLR3E	MAST4	9606.ENSP00000299853	9606.ENSP00000385727	0	0	0	0	0	0	0	0.407	0.407
POLR3E	POU2F1	9606.ENSP00000299853	9606.ENSP00000356840	0	0	0	0	0	0	0.600	0	0.600
POU2F1	POLR3E	9606.ENSP00000356840	9606.ENSP00000299853	0	0	0	0	0	0	0.600	0	0.600
POU2F1	HCFC1	9606.ENSP00000356840	9606.ENSP00000309555	0	0	0	0	0.055	0.698	0	0.934	0.979
POU2F1	NR2F1	9606.ENSP00000356840	9606.ENSP00000325819	0	0	0	0	0	0.298	0	0.305	0.491
POU2F1	ZEB1	9606.ENSP00000356840	9606.ENSP00000354487	0	0	0	0	0.062	0.151	0.900	0.189	0.926
POU2F1	PPIP5K2	9606.ENSP00000356840	9606.ENSP00000482907	0	0	0	0	0	0.449	0	0	0.449
POU2F1	GATA3	9606.ENSP00000356840	9606.ENSP00000368632	0	0	0	0	0.053	0.062	0.600	0.236	0.692
PPIP5K2	POU2F1	9606.ENSP00000482907	9606.ENSP00000356840	0	0	0	0	0	0.449	0	0	0.449
PPL	RGS8	9606.ENSP00000340510	9606.ENSP00000258302	0	0	0	0	0	0.095	0	0.683	0.701
PPL	PLEC	9606.ENSP00000340510	9606.ENSP00000323856	0	0	0	0.569	0.073	0.138	0	0.882	0.482
PPL	ATP2C1	9606.ENSP00000340510	9606.ENSP00000421326	0	0	0	0	0	0.057	0	0.402	0.412
PPL	FLNB	9606.ENSP00000340510	9606.ENSP00000420213	0	0	0	0	0.076	0	0	0.468	0.488
PPP2R5C	SPAG9	9606.ENSP00000412324	9606.ENSP00000262013	0	0	0	0	0	0	0	0.463	0.463
PPP2R5C	PPP3CC	9606.ENSP00000412324	9606.ENSP00000380878	0	0	0	0	0.062	0.246	0.540	0.262	0.727
PPP2R5C	KSR1	9606.ENSP00000412324	9606.ENSP00000381958	0	0	0	0	0	0.132	0.900	0.065	0.911
PPP2R5C	CACNA2D3	9606.ENSP00000412324	9606.ENSP00000419101	0	0	0	0	0	0	0.600	0	0.600
PPP3CC	ITPR1	9606.ENSP00000380878	9606.ENSP00000306253	0	0	0	0	0.063	0.104	0.360	0.144	0.478
PPP3CC	SSH1	9606.ENSP00000380878	9606.ENSP00000315713	0	0	0	0	0	0.246	0.600	0.107	0.707
PPP3CC	NEBL	9606.ENSP00000380878	9606.ENSP00000366326	0	0	0	0	0	0	0	0.485	0.485
PPP3CC	NAT1	9606.ENSP00000380878	9606.ENSP00000443194	0	0	0	0	0	0	0	0.509	0.509
PPP3CC	PPP2R5C	9606.ENSP00000380878	9606.ENSP00000412324	0	0	0	0	0.062	0.246	0.540	0.262	0.727
PPP3CC	CALML4	9606.ENSP00000380878	9606.ENSP00000419081	0	0	0	0	0.062	0.182	0.600	0.256	0.741
PPP3CC	NFATC1	9606.ENSP00000380878	9606.ENSP00000389377	0	0	0	0	0.064	0.400	0.900	0.344	0.958
PRDM10	SETDB2	9606.ENSP00000351686	9606.ENSP00000346175	0	0	0	0	0.052	0.106	0	0.434	0.478
PRDM10	SPOP	9606.ENSP00000351686	9606.ENSP00000377001	0	0	0	0	0	0.139	0	0.341	0.408
PRDM10	MYCBP2	9606.ENSP00000351686	9606.ENSP00000444596	0	0	0	0	0	0.061	0	0.415	0.428
PRDM10	FREM1	9606.ENSP00000351686	9606.ENSP00000412940	0	0	0	0	0	0	0	0.465	0.465
PREP	SNCA	9606.ENSP00000358106	9606.ENSP00000338345	0	0	0	0	0	0.270	0	0.539	0.649
PRPF38A	JMJD6	9606.ENSP00000257181	9606.ENSP00000394085	0	0	0	0	0.042	0.431	0	0	0.431
PRPF38A	ZNF346	9606.ENSP00000257181	9606.ENSP00000350869	0	0	0	0	0	0	0	0.466	0.466
PRPF38A	SLC4A1AP	9606.ENSP00000257181	9606.ENSP00000479964	0	0	0	0	0.109	0	0	0.448	0.488
PRPF38A	RBM15B	9606.ENSP00000257181	9606.ENSP00000454545	0	0	0	0	0	0	0	0.675	0.675
PRPF38A	TMCC2	9606.ENSP00000257181	9606.ENSP00000350718	0	0	0	0	0	0	0	0.698	0.698
PRPF38A	RRP12	9606.ENSP00000257181	9606.ENSP00000446184	0	0	0	0	0.081	0	0	0.702	0.714
PRPF38A	SRSF3	9606.ENSP00000257181	9606.ENSP00000362820	0	0	0	0	0.105	0.681	0	0.135	0.731
PRPF38A	CWC22	9606.ENSP00000257181	9606.ENSP00000387006	0	0	0	0	0.169	0	0.900	0.360	0.942
PRUNE2	DYNC1LI2	9606.ENSP00000365908	9606.ENSP00000258198	0	0	0	0	0	0.485	0	0	0.485
PRUNE2	MAGI2	9606.ENSP00000365908	9606.ENSP00000346151	0	0	0	0	0.076	0	0	0.451	0.471
PSD	KIF23	9606.ENSP00000020673	9606.ENSP00000260363	0	0	0	0	0	0	0	0.404	0.404
PSD	OPA1	9606.ENSP00000020673	9606.ENSP00000354681	0	0	0	0	0.063	0	0	0.451	0.464
PSD	CHST15	9606.ENSP00000020673	9606.ENSP00000402394	0	0	0	0	0	0	0	0.668	0.668
PTP4A2	USP11	9606.ENSP00000344909	9606.ENSP00000218348	0	0	0	0	0.062	0.416	0	0	0.428
PTPN6	CD22	9606.ENSP00000391592	9606.ENSP00000085219	0	0	0	0	0.064	0.876	0.900	0.904	0.998
PTPN6	CEACAM1	9606.ENSP00000391592	9606.ENSP00000161559	0	0	0	0	0	0.225	0	0.478	0.578
PTPN6	VCL	9606.ENSP00000391592	9606.ENSP00000211998	0	0	0	0	0.062	0.056	0	0.399	0.421
PTPN6	DOK2	9606.ENSP00000391592	9606.ENSP00000276420	0	0	0	0	0.184	0.058	0	0.294	0.409
PTPN6	GH1	9606.ENSP00000391592	9606.ENSP00000312673	0	0	0	0	0	0	0.900	0	0.900
PTPN6	F2R	9606.ENSP00000391592	9606.ENSP00000321326	0	0	0	0	0	0	0	0.422	0.422
PTPN6	FCRL2	9606.ENSP00000391592	9606.ENSP00000355157	0	0	0	0	0	0.184	0	0.310	0.412
PTPN6	CD47	9606.ENSP00000391592	9606.ENSP00000355361	0	0	0	0	0.053	0	0.600	0.119	0.637
PTPN6	SH3BP2	9606.ENSP00000391592	9606.ENSP00000422168	0	0	0	0	0.085	0.417	0.900	0.243	0.954
PTPRJ	CSF1	9606.ENSP00000400010	9606.ENSP00000327513	0	0	0	0	0	0	0	0.453	0.453
PTPRJ	PAPPA	9606.ENSP00000400010	9606.ENSP00000330658	0	0	0	0	0	0	0	0.642	0.642
PTPRJ	CMYA5	9606.ENSP00000400010	9606.ENSP00000394770	0	0	0	0	0	0.056	0	0.485	0.493
PWP2	DDX5	9606.ENSP00000291576	9606.ENSP00000225792	0	0	0	0	0.495	0.244	0	0.085	0.620
PWP2	RPP38	9606.ENSP00000291576	9606.ENSP00000478982	0	0	0	0	0.349	0.549	0	0.077	0.705
PWP2	TEX10	9606.ENSP00000291576	9606.ENSP00000364037	0	0	0	0	0.645	0	0	0.455	0.798
PWP2	SDAD1	9606.ENSP00000291576	9606.ENSP00000348596	0	0	0	0	0.812	0.354	0	0.144	0.887
PWP2	RRP12	9606.ENSP00000291576	9606.ENSP00000446184	0	0	0	0	0.816	0.282	0	0.274	0.896
PWP2	UTP14A	9606.ENSP00000291576	9606.ENSP00000377944	0	0	0	0	0.582	0.664	0.600	0.675	0.979
PWP2	WDR3	9606.ENSP00000291576	9606.ENSP00000308179	0	0	0	0.544	0.831	0.968	0.800	0.880	0.999
PZP	PAPPA	9606.ENSP00000261336	9606.ENSP00000330658	0	0	0	0	0	0	0	0.458	0.457
RAB28	EHBP1	9606.ENSP00000328551	9606.ENSP00000263991	0	0	0	0	0.062	0.245	0	0.374	0.518
RAB28	GSPT1	9606.ENSP00000328551	9606.ENSP00000398131	0	0	0	0	0.046	0	0	0.430	0.433
RAB28	UBA3	9606.ENSP00000328551	9606.ENSP00000354340	0	0	0	0	0.323	0	0	0.409	0.583
RAB28	ATP2C1	9606.ENSP00000328551	9606.ENSP00000421326	0	0	0	0	0	0.680	0	0.053	0.684
RAB28	UCK2	9606.ENSP00000328551	9606.ENSP00000356853	0	0	0	0	0.048	0.844	0	0	0.845
RAB28	CUX1	9606.ENSP00000328551	9606.ENSP00000353401	0	0	0	0	0	0.941	0	0	0.941
RAB28	C1QC	9606.ENSP00000328551	9606.ENSP00000363770	0	0	0	0	0.049	0.941	0	0	0.941
RAB3C	SLC17A7	9606.ENSP00000282878	9606.ENSP00000221485	0	0	0	0	0.204	0	0	0.367	0.475
RAB3C	APLP1	9606.ENSP00000282878	9606.ENSP00000221891	0	0	0	0	0.202	0.259	0	0.066	0.400
RAB3C	SYN3	9606.ENSP00000282878	9606.ENSP00000351614	0	0	0	0	0.165	0.104	0	0.375	0.492
RAB3C	ATP6V1G2	9606.ENSP00000282878	9606.ENSP00000302194	0	0	0	0	0.225	0	0	0.376	0.495
RAB3C	SYNPR	9606.ENSP00000282878	9606.ENSP00000418994	0	0	0	0	0.349	0.147	0	0.263	0.555
RAB3C	BZRAP1	9606.ENSP00000282878	9606.ENSP00000345824	0	0	0	0	0.066	0	0	0.797	0.802
RABEPK	PI4KA	9606.ENSP00000362639	9606.ENSP00000255882	0	0	0	0	0.067	0.162	0	0.327	0.428
RABEPK	CTTNBP2NL	9606.ENSP00000362639	9606.ENSP00000271277	0	0	0	0	0	0	0	0.445	0.445
RABEPK	TBC1D31	9606.ENSP00000362639	9606.ENSP00000287380	0	0	0	0	0.073	0.102	0	0.691	0.720
RABEPK	GSPT1	9606.ENSP00000362639	9606.ENSP00000398131	0	0	0	0	0.059	0.102	0	0.355	0.408
RAD51AP1	DMC1	9606.ENSP00000228843	9606.ENSP00000216024	0	0	0	0	0.067	0.494	0	0.463	0.724
RAD51AP1	KAT5	9606.ENSP00000228843	9606.ENSP00000340330	0	0	0	0	0	0	0.600	0.075	0.614
RAD51AP1	RBBP8	9606.ENSP00000228843	9606.ENSP00000382628	0	0	0	0	0.172	0	0.600	0.215	0.717
RAD51AP1	KIF23	9606.ENSP00000228843	9606.ENSP00000260363	0	0	0	0	0.704	0	0	0.165	0.742
RAD51AP1	DNA2	9606.ENSP00000228843	9606.ENSP00000351185	0	0	0	0	0.326	0	0.600	0.245	0.778
RAD51AP1	PLK4	9606.ENSP00000228843	9606.ENSP00000270861	0	0	0	0	0.787	0	0	0.041	0.787
RAD51AP1	CCNB1	9606.ENSP00000228843	9606.ENSP00000256442	0	0	0	0	0.772	0	0	0.198	0.809
RAD51AP1	POLE4	9606.ENSP00000228843	9606.ENSP00000420176	0	0	0	0	0.075	0	0.900	0.047	0.904
RAD51AP1	POLE3	9606.ENSP00000228843	9606.ENSP00000363286	0	0	0	0	0.115	0	0.900	0	0.907
RAD51AP1	RPA2	9606.ENSP00000228843	9606.ENSP00000363017	0	0	0	0	0.162	0	0.900	0.122	0.920
RAD9A	MAD2L2	9606.ENSP00000311360	9606.ENSP00000235310	0	0	0	0	0.062	0	0	0.515	0.526
RAD9A	BTAF1	9606.ENSP00000311360	9606.ENSP00000265990	0	0	0	0	0	0	0	0.545	0.545
RAD9A	MYO1B	9606.ENSP00000311360	9606.ENSP00000376132	0	0	0	0	0.048	0	0	0.427	0.431
RAD9A	RECQL	9606.ENSP00000311360	9606.ENSP00000416739	0	0	0	0	0.062	0.132	0	0.407	0.475
RAD9A	MAST4	9606.ENSP00000311360	9606.ENSP00000385727	0	0	0	0	0	0	0	0.515	0.515
RAD9A	LIG4	9606.ENSP00000311360	9606.ENSP00000484288	0	0	0	0	0.064	0	0	0.544	0.555
RAD9A	KAT5	9606.ENSP00000311360	9606.ENSP00000340330	0	0	0	0	0.062	0	0.600	0.329	0.726
RAD9A	UBE2V2	9606.ENSP00000311360	9606.ENSP00000428209	0	0	0	0	0	0.213	0	0.709	0.762
RAD9A	SMC5	9606.ENSP00000311360	9606.ENSP00000354957	0	0	0	0	0.065	0.074	0	0.750	0.764
RAD9A	RBBP8	9606.ENSP00000311360	9606.ENSP00000382628	0	0	0	0	0	0	0.600	0.627	0.844
RAD9A	DNA2	9606.ENSP00000311360	9606.ENSP00000351185	0	0	0	0	0.089	0	0.600	0.680	0.873
RAD9A	FANCA	9606.ENSP00000311360	9606.ENSP00000373952	0	0	0	0	0	0	0.900	0.264	0.923
RAD9A	RPA2	9606.ENSP00000311360	9606.ENSP00000363017	0	0	0	0	0.066	0.270	0.900	0.636	0.971
RALGAPA2	RIN2	9606.ENSP00000202677	9606.ENSP00000255006	0	0	0	0	0.062	0	0	0.583	0.592
RAPH1	VASP	9606.ENSP00000316543	9606.ENSP00000245932	0	0	0	0	0.049	0.426	0	0.970	0.983
RAPH1	FRMD5	9606.ENSP00000316543	9606.ENSP00000403067	0	0	0	0	0	0	0	0.616	0.616
RAPH1	RECQL	9606.ENSP00000316543	9606.ENSP00000416739	0	0	0	0	0	0.726	0	0	0.726
RAPH1	KAT5	9606.ENSP00000316543	9606.ENSP00000340330	0	0	0	0	0	0.726	0	0	0.726
RASGRP1	ITPR1	9606.ENSP00000310244	9606.ENSP00000306253	0	0	0	0	0.092	0	0.650	0.270	0.747
RASGRP1	MAPKAPK3	9606.ENSP00000310244	9606.ENSP00000396467	0	0	0	0	0	0	0	0.409	0.409
RASGRP1	CARD11	9606.ENSP00000310244	9606.ENSP00000380150	0	0	0	0	0.062	0	0	0.406	0.419
RASGRP1	CDC42BPA	9606.ENSP00000310244	9606.ENSP00000355731	0	0	0	0	0.063	0.100	0	0.402	0.452
RASGRP1	EVI5	9606.ENSP00000310244	9606.ENSP00000359356	0	0	0	0	0	0	0	0.462	0.462
RASGRP1	CACNA2D3	9606.ENSP00000310244	9606.ENSP00000419101	0	0	0	0	0.062	0	0.600	0	0.608
RB1CC1	MAD2L2	9606.ENSP00000025008	9606.ENSP00000235310	0	0	0	0	0	0	0	0.457	0.457
RB1CC1	CHMP4B	9606.ENSP00000025008	9606.ENSP00000217402	0	0	0	0	0	0	0	0.702	0.702
RB1CC1	ATG4C	9606.ENSP00000025008	9606.ENSP00000322159	0	0	0	0	0.066	0	0	0.713	0.720
RB1CC1	ULK1	9606.ENSP00000025008	9606.ENSP00000324560	0	0	0	0	0.062	0.951	0.900	0.994	0.999
RBBP8	RAD51AP1	9606.ENSP00000382628	9606.ENSP00000228843	0	0	0	0	0.172	0	0.600	0.215	0.717
RBBP8	MAD2L2	9606.ENSP00000382628	9606.ENSP00000235310	0	0	0	0	0.062	0	0	0.587	0.596
RBBP8	CUL3	9606.ENSP00000382628	9606.ENSP00000264414	0	0	0	0	0.062	0.270	0	0.195	0.400
RBBP8	RAD9A	9606.ENSP00000382628	9606.ENSP00000311360	0	0	0	0	0	0	0.600	0.627	0.844
RBBP8	KAT5	9606.ENSP00000382628	9606.ENSP00000340330	0	0	0	0	0	0	0.600	0.457	0.773
RBBP8	DNA2	9606.ENSP00000382628	9606.ENSP00000351185	0	0	0	0	0.096	0.270	0.600	0.895	0.969
RBBP8	DCLRE1B	9606.ENSP00000382628	9606.ENSP00000358576	0	0	0	0	0.071	0	0	0.418	0.437
RBBP8	RBL1	9606.ENSP00000382628	9606.ENSP00000362768	0	0	0	0	0.085	0.420	0	0.137	0.502
RBBP8	RPA2	9606.ENSP00000382628	9606.ENSP00000363017	0	0	0	0	0.072	0.270	0.600	0.664	0.897
RBBP8	POLE3	9606.ENSP00000382628	9606.ENSP00000363286	0	0	0	0	0.070	0	0.900	0.120	0.911
RBBP8	CENPJ	9606.ENSP00000382628	9606.ENSP00000371308	0	0	0	0	0.096	0	0	0.508	0.536
RBBP8	FANCA	9606.ENSP00000382628	9606.ENSP00000373952	0	0	0	0	0.076	0	0	0.492	0.511
RBBP8	RECQL	9606.ENSP00000382628	9606.ENSP00000416739	0	0	0	0	0.065	0	0	0.543	0.555
RBBP8	LIG4	9606.ENSP00000382628	9606.ENSP00000484288	0	0	0	0	0.063	0	0	0.706	0.713
RBBP8	POLE4	9606.ENSP00000382628	9606.ENSP00000420176	0	0	0	0	0	0	0.900	0.107	0.906
RBFOX2	DDX5	9606.ENSP00000413035	9606.ENSP00000225792	0	0	0	0	0	0.647	0	0.282	0.735
RBFOX2	RBPMS	9606.ENSP00000413035	9606.ENSP00000340176	0	0	0	0	0.083	0.682	0	0.759	0.923
RBFOX2	ESR2	9606.ENSP00000413035	9606.ENSP00000343925	0	0	0	0	0	0.270	0	0.389	0.534
RBFOX2	ELAVL4	9606.ENSP00000413035	9606.ENSP00000349594	0	0	0	0	0.083	0	0	0.475	0.498
RBFOX2	RBM20	9606.ENSP00000413035	9606.ENSP00000358532	0	0	0	0	0	0	0	0.432	0.432
RBFOX2	SRSF3	9606.ENSP00000413035	9606.ENSP00000362820	0	0	0	0	0.062	0	0	0.525	0.535
RBFOX2	ILF3	9606.ENSP00000413035	9606.ENSP00000404121	0	0	0	0	0.052	0	0	0.530	0.536
RBL1	CCNB1	9606.ENSP00000362768	9606.ENSP00000256442	0	0	0	0	0.135	0.153	0	0.511	0.610
RBL1	TUBGCP3	9606.ENSP00000362768	9606.ENSP00000261965	0	0	0	0	0.173	0	0	0.406	0.487
RBL1	SMARCA2	9606.ENSP00000362768	9606.ENSP00000265773	0	0	0	0	0.063	0.153	0	0.700	0.741
RBL1	LIN54	9606.ENSP00000362768	9606.ENSP00000341947	0	0	0	0	0.247	0.503	0.900	0.866	0.994
RBL1	CUX1	9606.ENSP00000362768	9606.ENSP00000353401	0	0	0	0	0	0	0	0.456	0.456
RBL1	SMC5	9606.ENSP00000362768	9606.ENSP00000354957	0	0	0	0	0.436	0.093	0	0.077	0.486
RBL1	RBBP8	9606.ENSP00000362768	9606.ENSP00000382628	0	0	0	0	0.085	0.420	0	0.137	0.502
RBM15B	PRPF38A	9606.ENSP00000454545	9606.ENSP00000257181	0	0	0	0	0	0	0	0.675	0.675
RBM15B	MKL1	9606.ENSP00000454545	9606.ENSP00000347847	0	0	0	0	0.062	0	0	0.434	0.446
RBM15B	TMCC2	9606.ENSP00000454545	9606.ENSP00000350718	0	0	0	0	0	0	0	0.691	0.691
RBM15B	SRSF3	9606.ENSP00000454545	9606.ENSP00000362820	0	0	0	0	0.063	0.191	0	0.415	0.518
RBM20	VCL	9606.ENSP00000358532	9606.ENSP00000211998	0	0	0	0	0.064	0	0	0.415	0.429
RBM20	TPM1	9606.ENSP00000358532	9606.ENSP00000351022	0	0	0	0	0.063	0	0	0.519	0.530
RBM20	NEBL	9606.ENSP00000358532	9606.ENSP00000366326	0	0	0	0	0.062	0	0	0.394	0.407
RBM20	RBFOX2	9606.ENSP00000358532	9606.ENSP00000413035	0	0	0	0	0	0	0	0.432	0.432
RBM20	SCN5A	9606.ENSP00000358532	9606.ENSP00000410257	0	0	0	0	0.063	0	0	0.612	0.620
RBM27	RPL5	9606.ENSP00000265271	9606.ENSP00000359345	0	0	0	0	0.060	0	0	0.450	0.461
RBM27	TIMM44	9606.ENSP00000265271	9606.ENSP00000270538	0	0	0	0	0	0.615	0	0	0.615
RBPMS	HSPA13	9606.ENSP00000340176	9606.ENSP00000285667	0	0	0	0	0	0	0	0.501	0.501
RBPMS	RBFOX2	9606.ENSP00000340176	9606.ENSP00000413035	0	0	0	0	0.083	0.682	0	0.759	0.923
RECK	TPM1	9606.ENSP00000367202	9606.ENSP00000351022	0	0	0	0	0	0	0	0.558	0.558
RECK	CALD1	9606.ENSP00000367202	9606.ENSP00000354826	0	0	0	0	0.077	0	0	0.563	0.579
RECQL	SMARCA2	9606.ENSP00000416739	9606.ENSP00000265773	0.048	0	0	0	0.064	0.201	0	0.413	0.526
RECQL	ARPC2	9606.ENSP00000416739	9606.ENSP00000295685	0.048	0	0	0	0	0	0	0.542	0.545
RECQL	RAD9A	9606.ENSP00000416739	9606.ENSP00000311360	0	0	0	0	0.062	0.132	0	0.407	0.475
RECQL	RAPH1	9606.ENSP00000416739	9606.ENSP00000316543	0	0	0	0	0	0.726	0	0	0.726
RECQL	KAT5	9606.ENSP00000416739	9606.ENSP00000340330	0	0	0	0	0.062	0.788	0	0.060	0.796
RECQL	DNA2	9606.ENSP00000416739	9606.ENSP00000351185	0	0	0	0	0.085	0.155	0	0.821	0.850
RECQL	SMC5	9606.ENSP00000416739	9606.ENSP00000354957	0.046	0	0	0	0.068	0.181	0	0.333	0.450
RECQL	DCLRE1B	9606.ENSP00000416739	9606.ENSP00000358576	0.048	0	0	0	0.083	0	0	0.386	0.418
RECQL	RPA2	9606.ENSP00000416739	9606.ENSP00000363017	0	0	0	0	0.095	0.229	0	0.468	0.596
RECQL	RBBP8	9606.ENSP00000416739	9606.ENSP00000382628	0	0	0	0	0.065	0	0	0.543	0.555
RECQL	LIG4	9606.ENSP00000416739	9606.ENSP00000484288	0	0	0	0	0.099	0.161	0	0.455	0.552
RGS8	SYNPR	9606.ENSP00000258302	9606.ENSP00000418994	0	0	0	0	0.392	0	0	0.128	0.447
RGS8	KCNA2	9606.ENSP00000258302	9606.ENSP00000433109	0	0	0	0	0.333	0	0	0.210	0.451
RGS8	CLIP1	9606.ENSP00000258302	9606.ENSP00000479322	0	0	0	0	0	0	0	0.456	0.456
RGS8	SERTM1	9606.ENSP00000258302	9606.ENSP00000325776	0	0	0	0	0.158	0	0	0.423	0.494
RGS8	SEPW1	9606.ENSP00000258302	9606.ENSP00000473185	0	0	0	0	0.070	0	0	0.644	0.655
RGS8	PPL	9606.ENSP00000258302	9606.ENSP00000340510	0	0	0	0	0	0.095	0	0.683	0.701
RGS8	CHRM1	9606.ENSP00000258302	9606.ENSP00000306490	0	0	0	0	0.313	0	0	0.624	0.731
RIN2	RALGAPA2	9606.ENSP00000255006	9606.ENSP00000202677	0	0	0	0	0.062	0	0	0.583	0.592
RIN2	FAM122B	9606.ENSP00000255006	9606.ENSP00000419592	0	0	0	0	0	0	0	0.516	0.516
RLTPR	LMOD2	9606.ENSP00000334958	9606.ENSP00000411932	0	0	0	0	0	0	0	0.471	0.471
RLTPR	CARD11	9606.ENSP00000334958	9606.ENSP00000380150	0	0	0	0	0	0.182	0	0.738	0.777
RNF20	SMARCA2	9606.ENSP00000373772	9606.ENSP00000265773	0	0	0	0	0.121	0.154	0	0.297	0.431
RNF20	KAT5	9606.ENSP00000373772	9606.ENSP00000340330	0	0	0	0	0.068	0.150	0	0.339	0.430
RNF20	USP49	9606.ENSP00000373772	9606.ENSP00000377797	0	0	0	0	0.062	0.212	0	0.410	0.526
RNF20	UBE2V2	9606.ENSP00000373772	9606.ENSP00000428209	0	0	0	0	0	0	0.720	0.281	0.790
ROBO1	VASP	9606.ENSP00000420321	9606.ENSP00000245932	0	0	0	0	0.062	0.213	0.600	0.246	0.747
ROBO1	PAK1	9606.ENSP00000420321	9606.ENSP00000278568	0	0	0	0	0.062	0.144	0.800	0.083	0.833
ROBO1	NTNG1	9606.ENSP00000420321	9606.ENSP00000359085	0	0	0	0	0.063	0.056	0	0.384	0.407
ROBO1	LHX2	9606.ENSP00000420321	9606.ENSP00000362717	0	0	0	0	0	0	0.900	0.210	0.917
RPA2	DMC1	9606.ENSP00000363017	9606.ENSP00000216024	0	0	0	0	0.108	0.181	0.600	0.110	0.705
RPA2	RAD51AP1	9606.ENSP00000363017	9606.ENSP00000228843	0	0	0	0	0.162	0	0.900	0.122	0.920
RPA2	MAD2L2	9606.ENSP00000363017	9606.ENSP00000235310	0	0	0	0	0.090	0	0.600	0.324	0.732
RPA2	CCNB1	9606.ENSP00000363017	9606.ENSP00000256442	0	0	0	0	0.143	0.151	0	0.323	0.464
RPA2	MNAT1	9606.ENSP00000363017	9606.ENSP00000261245	0	0	0	0	0.081	0.073	0.600	0.074	0.642
RPA2	RAD9A	9606.ENSP00000363017	9606.ENSP00000311360	0	0	0	0	0.066	0.270	0.900	0.636	0.971
RPA2	KAT5	9606.ENSP00000363017	9606.ENSP00000340330	0	0	0	0	0.062	0	0.600	0.198	0.673
RPA2	DNA2	9606.ENSP00000363017	9606.ENSP00000351185	0	0	0	0	0.088	0.362	0.600	0.770	0.939
RPA2	LIG4	9606.ENSP00000363017	9606.ENSP00000484288	0	0	0	0	0.153	0	0	0.324	0.403
RPA2	CDK14	9606.ENSP00000363017	9606.ENSP00000369390	0	0	0	0	0.145	0.244	0	0.190	0.430
RPA2	RECQL	9606.ENSP00000363017	9606.ENSP00000416739	0	0	0	0	0.095	0.229	0	0.468	0.596
RPA2	UBE2V2	9606.ENSP00000363017	9606.ENSP00000428209	0	0	0	0	0.061	0	0.650	0	0.657
RPA2	POLE4	9606.ENSP00000363017	9606.ENSP00000420176	0	0	0	0	0.102	0	0.600	0.232	0.700
RPA2	POLE3	9606.ENSP00000363017	9606.ENSP00000363286	0	0	0	0	0.252	0	0.600	0.215	0.744
RPA2	RBBP8	9606.ENSP00000363017	9606.ENSP00000382628	0	0	0	0	0.072	0.270	0.600	0.664	0.897
RPA2	FANCA	9606.ENSP00000363017	9606.ENSP00000373952	0	0	0	0	0.062	0	0.900	0.293	0.927
RPL31	CCT7	9606.ENSP00000386717	9606.ENSP00000258091	0	0	0	0	0.660	0	0	0.063	0.668
RPL31	XRN1	9606.ENSP00000386717	9606.ENSP00000264951	0	0	0	0	0.080	0.389	0	0	0.414
RPL31	EIF4H	9606.ENSP00000386717	9606.ENSP00000265753	0	0	0	0	0.436	0	0	0.061	0.448
RPL31	CCT8	9606.ENSP00000386717	9606.ENSP00000286788	0	0	0	0	0.804	0	0	0	0.804
RPL31	ABCF1	9606.ENSP00000386717	9606.ENSP00000313603	0	0	0	0	0.084	0.212	0.900	0	0.921
RPL31	PLEC	9606.ENSP00000386717	9606.ENSP00000323856	0	0	0	0	0.651	0.718	0	0.410	0.936
RPL31	SDAD1	9606.ENSP00000386717	9606.ENSP00000348596	0	0	0	0	0.090	0.389	0	0	0.420
RPL31	HBS1L	9606.ENSP00000386717	9606.ENSP00000356811	0	0	0	0	0.108	0.864	0	0	0.873
RPL31	RPL5	9606.ENSP00000386717	9606.ENSP00000359345	0	0	0	0	0.994	0.997	0	0.822	0.999
RPL31	TEX10	9606.ENSP00000386717	9606.ENSP00000364037	0	0	0	0	0.104	0.389	0	0	0.429
RPL31	EIF1AX	9606.ENSP00000386717	9606.ENSP00000368927	0	0	0	0	0.691	0	0	0	0.691
RPL31	IFRD1	9606.ENSP00000386717	9606.ENSP00000384477	0	0	0	0	0	0.527	0	0.189	0.600
RPL31	KCNS3	9606.ENSP00000386717	9606.ENSP00000385968	0	0	0	0	0.231	0.262	0	0.078	0.431
RPL31	KCNA2	9606.ENSP00000386717	9606.ENSP00000433109	0	0	0	0	0.231	0.262	0	0.078	0.431
RPL31	RPP38	9606.ENSP00000386717	9606.ENSP00000478982	0	0	0	0	0.347	0.369	0	0.190	0.637
RPL31	GSPT1	9606.ENSP00000386717	9606.ENSP00000398131	0	0	0	0	0.137	0.838	0	0	0.854
RPL5	CCT7	9606.ENSP00000359345	9606.ENSP00000258091	0	0	0.235	0	0.770	0	0	0.224	0.852
RPL5	XRN1	9606.ENSP00000359345	9606.ENSP00000264951	0	0	0	0	0.079	0.664	0	0.236	0.743
RPL5	RBM27	9606.ENSP00000359345	9606.ENSP00000265271	0	0	0	0	0.060	0	0	0.450	0.461
RPL5	CCT8	9606.ENSP00000359345	9606.ENSP00000286788	0	0	0	0	0.691	0	0	0.100	0.710
RPL5	ABCF1	9606.ENSP00000359345	9606.ENSP00000313603	0.046	0	0	0	0.209	0.369	0	0	0.482
RPL5	PLEC	9606.ENSP00000359345	9606.ENSP00000323856	0	0	0	0	0.518	0.728	0	0.436	0.919
RPL5	SDAD1	9606.ENSP00000359345	9606.ENSP00000348596	0	0	0	0	0.175	0.748	0	0.107	0.798
RPL5	HBS1L	9606.ENSP00000359345	9606.ENSP00000356811	0	0	0	0	0.372	0.871	0	0.067	0.918
RPL5	KCNS3	9606.ENSP00000359345	9606.ENSP00000385968	0	0	0	0	0.212	0.262	0	0.062	0.406
RPL5	KCNA2	9606.ENSP00000359345	9606.ENSP00000433109	0	0	0	0	0.212	0.262	0	0.062	0.406
RPL5	ILF3	9606.ENSP00000359345	9606.ENSP00000404121	0	0	0	0	0.322	0.131	0	0.120	0.436
RPL5	EVI5	9606.ENSP00000359345	9606.ENSP00000359356	0	0	0	0	0	0	0	0.483	0.483
RPL5	EIF4G1	9606.ENSP00000359345	9606.ENSP00000416255	0	0	0	0	0.303	0	0	0.322	0.507
RPL5	IFRD1	9606.ENSP00000359345	9606.ENSP00000384477	0	0	0	0	0	0.527	0	0	0.527
RPL5	MTRF1	9606.ENSP00000359345	9606.ENSP00000368793	0.075	0	0	0	0.070	0.464	0	0.196	0.579
RPL5	TEX10	9606.ENSP00000359345	9606.ENSP00000364037	0	0	0	0	0.102	0.562	0	0	0.590
RPL5	RRP12	9606.ENSP00000359345	9606.ENSP00000446184	0	0	0	0	0.103	0.282	0	0.508	0.656
RPL5	EIF1AX	9606.ENSP00000359345	9606.ENSP00000368927	0.295	0	0	0	0.689	0	0	0.049	0.773
RPL5	RPP38	9606.ENSP00000359345	9606.ENSP00000478982	0.072	0	0	0	0.568	0.369	0	0.269	0.790
RPL5	GSPT1	9606.ENSP00000359345	9606.ENSP00000398131	0	0	0	0	0.464	0.842	0	0.067	0.914
RPL5	RPL31	9606.ENSP00000359345	9606.ENSP00000386717	0	0	0	0	0.994	0.997	0	0.822	0.999
RPP38	DDX5	9606.ENSP00000478982	9606.ENSP00000225792	0	0	0	0	0.151	0.213	0	0.339	0.520
RPP38	PWP2	9606.ENSP00000478982	9606.ENSP00000291576	0	0	0	0	0.349	0.549	0	0.077	0.705
RPP38	WDR3	9606.ENSP00000478982	9606.ENSP00000308179	0	0	0	0	0.361	0.740	0	0.091	0.835
RPP38	PLEC	9606.ENSP00000478982	9606.ENSP00000323856	0	0	0	0	0.318	0.368	0	0.101	0.578
RPP38	SDAD1	9606.ENSP00000478982	9606.ENSP00000348596	0	0	0	0	0.488	0.212	0	0	0.579
RPP38	RPL5	9606.ENSP00000478982	9606.ENSP00000359345	0.072	0	0	0	0.568	0.369	0	0.269	0.790
RPP38	AGO3	9606.ENSP00000478982	9606.ENSP00000362287	0	0	0	0	0	0.077	0.720	0	0.730
RPP38	EIF1AX	9606.ENSP00000478982	9606.ENSP00000368927	0.058	0	0	0	0.246	0.369	0	0.129	0.557
RPP38	B3GALNT1	9606.ENSP00000478982	9606.ENSP00000376532	0	0	0	0	0	0	0	0.705	0.705
RPP38	UTP14A	9606.ENSP00000478982	9606.ENSP00000377944	0	0	0	0	0.143	0.654	0	0.290	0.771
RPP38	CSNK1E	9606.ENSP00000478982	9606.ENSP00000380044	0	0	0	0	0.065	0	0.800	0	0.805
RPP38	RPL31	9606.ENSP00000478982	9606.ENSP00000386717	0	0	0	0	0.347	0.369	0	0.190	0.637
RRP12	DDX5	9606.ENSP00000446184	9606.ENSP00000225792	0	0	0	0	0.661	0.222	0	0.214	0.775
RRP12	PRPF38A	9606.ENSP00000446184	9606.ENSP00000257181	0	0	0	0	0.081	0	0	0.702	0.714
RRP12	PWP2	9606.ENSP00000446184	9606.ENSP00000291576	0	0	0	0	0.816	0.282	0	0.274	0.896
RRP12	WDR3	9606.ENSP00000446184	9606.ENSP00000308179	0	0	0	0	0.886	0	0	0.070	0.889
RRP12	SDAD1	9606.ENSP00000446184	9606.ENSP00000348596	0	0	0	0	0.903	0	0	0.423	0.942
RRP12	RPL5	9606.ENSP00000446184	9606.ENSP00000359345	0	0	0	0	0.103	0.282	0	0.508	0.656
RRP12	TEX10	9606.ENSP00000446184	9606.ENSP00000364037	0	0	0	0	0.821	0	0	0.576	0.921
RRP12	UTP14A	9606.ENSP00000446184	9606.ENSP00000377944	0	0	0	0	0.835	0.096	0	0.575	0.931
RRP12	EIF4G1	9606.ENSP00000446184	9606.ENSP00000416255	0	0	0	0	0.550	0	0	0.051	0.554
RSBN1L	SLC22A23	9606.ENSP00000334040	9606.ENSP00000385028	0	0	0	0	0	0	0	0.579	0.579
RTN4RL1	MAG	9606.ENSP00000330631	9606.ENSP00000376048	0	0	0	0	0.118	0.097	0	0.605	0.658
SCN5A	CTTNBP2	9606.ENSP00000410257	9606.ENSP00000160373	0	0	0	0	0.052	0.060	0	0.457	0.473
SCN5A	VCL	9606.ENSP00000410257	9606.ENSP00000211998	0	0	0	0	0.065	0	0	0.398	0.413
SCN5A	ALB	9606.ENSP00000410257	9606.ENSP00000295897	0	0	0	0	0	0	0	0.440	0.440
SCN5A	AKAP9	9606.ENSP00000410257	9606.ENSP00000348573	0	0	0	0	0	0	0	0.613	0.613
SCN5A	TPM1	9606.ENSP00000410257	9606.ENSP00000351022	0	0	0	0	0.063	0	0	0.466	0.478
SCN5A	RBM20	9606.ENSP00000410257	9606.ENSP00000358532	0	0	0	0	0.063	0	0	0.612	0.620
SCN5A	GRIK3	9606.ENSP00000410257	9606.ENSP00000362183	0	0	0	0	0	0.067	0.540	0.146	0.601
SCN5A	SLC8A1	9606.ENSP00000410257	9606.ENSP00000384763	0	0	0	0	0.065	0	0	0.572	0.583
SCN5A	ATP2C1	9606.ENSP00000410257	9606.ENSP00000421326	0	0	0	0	0.063	0.397	0	0.139	0.471
SCN5A	KCNA2	9606.ENSP00000410257	9606.ENSP00000433109	0	0	0	0	0.062	0.165	0	0.594	0.655
SCN5A	GJA5	9606.ENSP00000410257	9606.ENSP00000484552	0	0	0	0	0	0.056	0	0.759	0.763
SDAD1	DDX5	9606.ENSP00000348596	9606.ENSP00000225792	0	0	0	0	0.765	0.252	0	0.067	0.822
SDAD1	PWP2	9606.ENSP00000348596	9606.ENSP00000291576	0	0	0	0	0.812	0.354	0	0.144	0.887
SDAD1	WDR3	9606.ENSP00000348596	9606.ENSP00000308179	0	0	0	0	0.877	0	0	0	0.877
SDAD1	ABCF1	9606.ENSP00000348596	9606.ENSP00000313603	0	0	0	0	0.289	0.212	0	0	0.416
SDAD1	EIF4G1	9606.ENSP00000348596	9606.ENSP00000416255	0	0	0	0	0.402	0	0	0	0.402
SDAD1	RPL31	9606.ENSP00000348596	9606.ENSP00000386717	0	0	0	0	0.090	0.389	0	0	0.420
SDAD1	RPP38	9606.ENSP00000348596	9606.ENSP00000478982	0	0	0	0	0.488	0.212	0	0	0.579
SDAD1	RPL5	9606.ENSP00000348596	9606.ENSP00000359345	0	0	0	0	0.175	0.748	0	0.107	0.798
SDAD1	UTP14A	9606.ENSP00000348596	9606.ENSP00000377944	0	0	0	0	0.832	0	0	0	0.832
SDAD1	RRP12	9606.ENSP00000348596	9606.ENSP00000446184	0	0	0	0	0.903	0	0	0.423	0.942
SDAD1	TEX10	9606.ENSP00000348596	9606.ENSP00000364037	0	0	0	0	0.847	0.767	0	0	0.962
SEC31A	CUL3	9606.ENSP00000378721	9606.ENSP00000264414	0	0	0	0	0.063	0.297	0	0.603	0.715
SEC31A	MIA2	9606.ENSP00000378721	9606.ENSP00000280082	0	0	0	0	0	0	0	0.564	0.564
SEC31A	SURF4	9606.ENSP00000378721	9606.ENSP00000361057	0	0	0	0	0.132	0	0	0.576	0.616
SEC31A	ARIH1	9606.ENSP00000378721	9606.ENSP00000369217	0	0	0	0	0.062	0.270	0	0.209	0.411
SEC31A	CLTC	9606.ENSP00000378721	9606.ENSP00000479606	0	0	0	0	0.453	0	0	0.626	0.787
SENP7	BTAF1	9606.ENSP00000377655	9606.ENSP00000265990	0	0	0	0	0.077	0.183	0	0.303	0.428
SENP7	ARHGAP6	9606.ENSP00000377655	9606.ENSP00000338967	0	0	0	0	0.083	0	0	0.502	0.524
SENP7	SENP8	9606.ENSP00000377655	9606.ENSP00000340505	0	0	0	0	0.062	0	0	0.729	0.735
SENP7	SMC5	9606.ENSP00000377655	9606.ENSP00000354957	0	0	0	0	0.212	0.112	0	0.311	0.476
SENP7	CDC42BPA	9606.ENSP00000377655	9606.ENSP00000355731	0	0	0	0	0.063	0.060	0	0.460	0.483
SENP7	SPOP	9606.ENSP00000377655	9606.ENSP00000377001	0	0	0	0	0.065	0.270	0	0.622	0.720
SENP8	USP11	9606.ENSP00000340505	9606.ENSP00000218348	0	0	0	0	0.062	0	0	0.404	0.417
SENP8	CUL3	9606.ENSP00000340505	9606.ENSP00000264414	0	0	0	0	0.073	0.213	0	0.474	0.583
SENP8	NEBL	9606.ENSP00000340505	9606.ENSP00000366326	0	0	0	0	0	0	0	0.476	0.476
SENP8	SENP7	9606.ENSP00000340505	9606.ENSP00000377655	0	0	0	0	0.062	0	0	0.729	0.735
SENP8	CUL2	9606.ENSP00000340505	9606.ENSP00000444856	0	0	0	0	0.048	0.346	0	0.639	0.756
SENP8	UBA3	9606.ENSP00000340505	9606.ENSP00000354340	0	0	0	0	0.063	0	0	0.765	0.771
SEPW1	GFPT2	9606.ENSP00000473185	9606.ENSP00000253778	0	0	0	0	0	0	0	0.446	0.446
SEPW1	RGS8	9606.ENSP00000473185	9606.ENSP00000258302	0	0	0	0	0.070	0	0	0.644	0.655
SERTM1	RGS8	9606.ENSP00000325776	9606.ENSP00000258302	0	0	0	0	0.158	0	0	0.423	0.494
SETDB2	ZBTB38	9606.ENSP00000346175	9606.ENSP00000426387	0	0	0	0	0.052	0.106	0	0.402	0.448
SETDB2	PRDM10	9606.ENSP00000346175	9606.ENSP00000351686	0	0	0	0	0.052	0.106	0	0.434	0.478
SFSWAP	FUBP3	9606.ENSP00000437738	9606.ENSP00000318177	0	0	0	0	0.088	0	0	0.454	0.481
SFSWAP	SRSF3	9606.ENSP00000437738	9606.ENSP00000362820	0	0	0	0	0.048	0	0	0.567	0.570
SFSWAP	HNRNPA3	9606.ENSP00000437738	9606.ENSP00000376309	0	0	0	0	0.056	0	0	0.465	0.474
SFSWAP	JMJD6	9606.ENSP00000437738	9606.ENSP00000394085	0	0	0	0	0.053	0.410	0	0	0.417
[truncated: 467 more rows]
