# Supplementary material for: To investigate the mechanism of Yiwei Decoction in the treatment of premature ovarian insufficiency-related osteoporosis using transcriptomics, network pharmacology and molecular docking techniques
Source: Sci Rep. 2023 Nov 3;13:19016. doi: 10.1038/s41598-023-45699-8 (PMC10624676; doi:10.1038/s41598-023-45699-8)
Supplement: Supplementary file 4 — Supplementary Information 4. [file 41598_2023_45699_MOESM4_ESM.xls]

## Sheet: Sheet1
REP	ENTRY	RSCB	BOX	coordinate	LIG	MIN ENERGY
ALB	P02768	2XW1	size_x = 120 size_y = 126 size_z = 126	center_x =-9.114 center_y =-3.711 center_z =40.902	Stigmasterol	-6.1
CLTC	Q00610	7BN1	size_x = 68 size_y = 76 size_z = 86	center_x =38.251 center_y =0 center_z =0	Stigmasterol	-7.7
CUL3	Q13618	2MYL	size_x = 68 size_y = 54 size_z = 80	center_x =12.333 center_y =6.250 center_z =-11.167	Stigmasterol	-5.7
EIF4G1	Q04637	1UG3	size_x = 126 size_y = 126 size_z = 110	center_x =84.249 center_y =81.466 center_z =76.137	Stigmasterol	-6.3
KAT5	Q92993	4QQG	size_x = 78 size_y = 94 size_z = 126	center_x =37.278 center_y =6.417 center_z =3.611	Stigmasterol	-6.2
KIF23	Q02241	3VHX	size_x = 126 size_y = 124 size_z = 126	center_x =5.872 center_y =-40.143 center_z =-28.744	Stigmasterol	-6.4
RPL5	P46777	8BGU	size_x = 126 size_y = 124 size_z = 126	center_x =96.306 center_y =102.255 center_z =107.238	Stigmasterol	-4.7
VCL	P18206	5L0F	size_x = 50 size_y = 56 size_z =56	center_x =3.976 center_y =-13.578 center_z =20.802	Stigmasterol	-6.6
